# Supplementary material for: Poly[μ3-aqua-aqua-μ5-(4-nitro­benzoato)-caesium]
Source: Acta Crystallogr Sect E Struct Rep Online. 2013 Nov 16;69(Pt 12):m664–5. doi: 10.1107/S1600536813030638 (PMC3884998; doi:10.1107/S1600536813030638)
Supplement: Supplementary file 1 [file e-69-0m664-sup1.cif]

##############################################################################
#                                                                            #
# This CIF contains the data in a paper accepted for publication in          #
# Acta Crystallographica Section E. It conforms to the requirements of       #
# Notes for Authors for Acta Crystallographica Section E, and has been       #
# peer reviewed under the auspices of the IUCr Commission on Journals.       #
#                                                                            #
# Full details of the Crystallographic Information File format               #
# are given in the paper "The Crystallographic Information File (CIF):       #
# a New Standard Archive File for Crystallography" by S. R. Hall, F. H.      #
# Allen and I. D. Brown [Acta Cryst. (1991), A47, 655-685].                  #
#                                                                            #
# The current version of the core CIF dictionary is obtainable from          #
# ftp://ftp.iucr.org/pub/cif_core.dic.                                       #
#                                                                            #
# Software is freely available for graphical display of the structure(s)     #
# in this CIF. For information consult the CIF software page                 #
# http://www.iucr.org/resources/cif/software.                                #
#                                                                            #
# This file may be used for bona fide research purposes within the           #
# scientific community so long as proper attribution is given to the journal # 
# article from which it was obtained.                                        #
#                                                                            #
##############################################################################
data_global
_audit_creation_method     ' SHELXL97 (Sheldrick, 2008)'
_journal_date_recd_electronic     2013-11-03
_journal_date_accepted     2013-11-07
_journal_name_full     'Acta Crystallographica, Section E'
_journal_year     2013
_journal_volume     69
_journal_issue     12
_journal_page_first     m664
_journal_page_last     m665
_journal_paper_category     QM
_journal_paper_doi     10.1107/S1600536813030638
_journal_coeditor_code     LH5666
_publ_contact_author_name     'Dr Graham Smith'
_publ_contact_author_address
;
    Science and Engineering Faculty
    Queensland University of Technology
    GPO Box 2434, Brisbane, Queensland 4001,
    Australia
;
_publ_contact_author_email     g.smith@qut.edu.au
_publ_contact_author_fax     ' 61 7 3138 1804 '
_publ_contact_author_phone     ' 61 7 3300 2667 '
_publ_section_title
;
Poly[\m~3~-aqua-aqua-\m~5~-(4-nitrobenzoato)-caesium]
;
loop_
    _publ_author_name
    _publ_author_address
    ' Graham Smith '
;
  Science and Engineering Faculty
  Queensland University of Technology
  GPO Box 2434, Brisbane, Queensland 4001,
  Australia
;
data_I
_audit_creation_method     SHELXL-97
_database_code_depnum_ccdc_archive     'CCDC 970813'
_chemical_name_systematic
;
Poly[\m~3~-aqua-aqua-\m~5~-(4-nitrobenzoato)-caesium]
;
_chemical_name_common     'caesium 4-nitrobenzoate dihydrate'
_chemical_formula_moiety     'C7 H8 Cs N O6'
_chemical_formula_sum     'C7 H8 Cs N O6'
_chemical_formula_iupac     '[Cs (C7 H4 N O2) (H2 O)2]'
_chemical_formula_weight     335.05
_chemical_melting_point     ?
_symmetry_cell_setting     monoclinic
_symmetry_space_group_name_H-M     'P 21/n'
_symmetry_space_group_name_Hall     '-P 2yn'
loop_
    _symmetry_equiv_pos_as_xyz
    'x, y, z'
    '-x+1/2, y+1/2, -z+1/2'
    '-x, -y, -z'
    'x+1/2, -y+1/2, z+1/2'
_cell_length_a     6.0700(3)
_cell_length_b     7.1073(4)
_cell_length_c     24.2183(13)
_cell_angle_alpha     90.00
_cell_angle_beta     94.035(5)
_cell_angle_gamma     90.00
_cell_volume     1042.22(10)
_cell_formula_units_Z     4
_cell_measurement_reflns_used     2366
_cell_measurement_theta_min     3.53
_cell_measurement_theta_max     28.08
_cell_measurement_temperature     200.0(10)
_exptl_crystal_description     plate
_exptl_crystal_colour     colourless
_exptl_crystal_size_max     0.28
_exptl_crystal_size_mid     0.18
_exptl_crystal_size_min     0.05
_exptl_crystal_density_diffrn     2.135
_exptl_crystal_density_meas     ?
_exptl_crystal_density_method     'not measured'
_exptl_crystal_F_000     640
_exptl_absorpt_coefficient_mu     3.562
_exptl_absorpt_correction_type     multi-scan
_exptl_absorpt_process_details     '(CrysAlis PRO; Agilent, 2012)'
_exptl_absorpt_correction_T_min     0.604
_exptl_absorpt_correction_T_max     0.980
_exptl_special_details
;
;
_diffrn_ambient_temperature     200.0(10)
_diffrn_radiation_type     MoK\a
_diffrn_radiation_wavelength     0.71073
_diffrn_radiation_source     'Enhance (Mo) X-ray source'
_diffrn_radiation_monochromator     graphite
_diffrn_measurement_device_type     'Oxford Diffraction Gemini-S CCD-detector'
_diffrn_measurement_method     '\w scans'
_diffrn_detector_area_resol_mean     16.077
_diffrn_reflns_number     6334
_diffrn_reflns_av_R_equivalents     0.0358
_diffrn_reflns_av_sigmaI/netI     0.0391
_diffrn_reflns_theta_min     3.33
_diffrn_reflns_theta_max     26.00
_diffrn_reflns_theta_full     26.00
_diffrn_measured_fraction_theta_max     0.999
_diffrn_measured_fraction_theta_full     0.999
_diffrn_reflns_limit_h_min     -7
_diffrn_reflns_limit_h_max     7
_diffrn_reflns_limit_k_min     -8
_diffrn_reflns_limit_k_max     8
_diffrn_reflns_limit_l_min     -22
_diffrn_reflns_limit_l_max     29
_diffrn_standards_number     0
_diffrn_standards_interval_count     .
_diffrn_standards_interval_time     .
_diffrn_standards_decay_%     ?
_refine_special_details
;
Refinement of <i>F</i>^2^ against ALL reflections. The weighted <i>R</i>-factor
<i>wR</i> and goodness of fit <i>S</i> are based on <i>F</i>^2^, conventional
<i>R</i>-factors <i>R</i> are based on <i>F</i>, with <i>F</i> set to zero for
negative <i>F</i>^2^. The threshold expression of <i>F</i>^2^ >
\s(<i>F</i>^2^) is used only for calculating <i>R</i>-factors(gt) <i>etc</i>.
and is not relevant to the choice of reflections for refinement.
<i>R</i>-factors based on <i>F</i>^2^ are statistically about twice as large
as those based on <i>F</i>, and <i>R</i>- factors based on ALL data will be
even larger.
;
_reflns_number_total     2057
_reflns_number_gt     1836
_reflns_threshold_expression     I>2\s(I)
_refine_ls_structure_factor_coef     Fsqd
_refine_ls_matrix_type     full
_refine_ls_R_factor_all     0.0385
_refine_ls_R_factor_gt     0.0321
_refine_ls_wR_factor_gt     0.0711
_refine_ls_wR_factor_ref     0.0739
_refine_ls_goodness_of_fit_ref     1.149
_refine_ls_restrained_S_all     1.149
_refine_ls_number_reflns     2057
_refine_ls_number_parameters     136
_refine_ls_number_restraints     0
_refine_ls_hydrogen_treatment     constr
_refine_ls_weighting_scheme     calc
_refine_ls_weighting_details
          'calc w=1/[\s^2^(Fo^2^)+(0.0285P)^2^+0.878P] where P=(Fo^2^+2Fc^2^)/3'
_atom_sites_solution_hydrogens     geom
_atom_sites_solution_primary     direct
_atom_sites_solution_secondary     difmap
_refine_ls_shift/su_max     0.001
_refine_ls_shift/su_mean     0.000
_refine_diff_density_max     0.563
_refine_diff_density_min     -0.672
_refine_ls_extinction_method     none
_refine_ls_extinction_coef     ?
loop_
    _atom_type_symbol
    _atom_type_description
    _atom_type_scat_dispersion_real
    _atom_type_scat_dispersion_imag
    _atom_type_scat_source
    'C' 'C' 0.0033 0.0016
                         'International Tables Vol C Tables 4.2.6.8 and 6.1.1.4'
    'H' 'H' 0.0000 0.0000
                         'International Tables Vol C Tables 4.2.6.8 and 6.1.1.4'
    'N' 'N' 0.0061 0.0033
                         'International Tables Vol C Tables 4.2.6.8 and 6.1.1.4'
    'O' 'O' 0.0106 0.0060
                         'International Tables Vol C Tables 4.2.6.8 and 6.1.1.4'
    'Cs' 'Cs' -0.3680 2.1192
                         'International Tables Vol C Tables 4.2.6.8 and 6.1.1.4'
_computing_data_collection     'CrysAlis PRO (Agilent, 2012)'
_computing_cell_refinement     'CrysAlis PRO (Agilent, 2012)'
_computing_data_reduction     'CrysAlis PRO (Agilent, 2012)'
_computing_structure_solution     'SIR92 (Altomare <i>et al.</i>, 1993)'
_computing_structure_refinement
                      'SHELXL97 (Sheldrick, 2008) within WinGX (Farrugia, 2012)'
_computing_molecular_graphics     'PLATON (Spek, 2009)'
_computing_publication_material     'PLATON (Spek, 2009)'
loop_
    _atom_site_type_symbol
    _atom_site_label
    _atom_site_fract_x
    _atom_site_fract_y
    _atom_site_fract_z
    _atom_site_U_iso_or_equiv
    _atom_site_thermal_displace_type
    _atom_site_calc_flag
    _atom_site_refinement_flags
    _atom_site_occupancy
    _atom_site_disorder_assembly
    _atom_site_disorder_group
    Cs Cs1 0.25378(4) 0.19824(4) 0.471890(10)
                                            0.02590(10)
                                                      Uani d . 1.000 . .
    O O1W 0.2785(5) 0.5049(5) 0.56462(14) 0.0354(11) Uani d . 1.000 . .
    O O2W 0.7695(5) 0.2283(5) 0.51753(15) 0.0347(11) Uani d . 1.000 . .
    O O11 0.3802(5) 0.0475(5) 0.10793(14) 0.0333(11) Uani d . 1.000 . .
    O O12 0.0968(5) -0.0945(5) 0.14338(15) 0.0400(11) Uani d . 1.000 . .
    O O41 0.6184(7) -0.0192(5) 0.40379(16) 0.0467(14) Uani d . 1.000 . .
    O O42 0.9117(7) 0.0828(7) 0.36824(17) 0.0576(16) Uani d . 1.000 . .
    N N41 0.7213(7) 0.0261(6) 0.36407(17) 0.0311(12) Uani d . 1.000 . .
    C C1 0.4023(7) -0.0137(5) 0.20429(19) 0.0189(11) Uani d . 1.000 . .
    C C2 0.6135(7) 0.0617(6) 0.2120(2) 0.0236(14) Uani d . 1.000 . .
    C C3 0.7195(7) 0.0745(6) 0.26440(19) 0.0235(14) Uani d . 1.000 . .
    C C4 0.6093(7) 0.0113(6) 0.30818(19) 0.0229(14) Uani d . 1.000 . .
    C C5 0.4009(7) -0.0646(6) 0.30250(19) 0.0250(14) Uani d . 1.000 . .
    C C6 0.2985(7) -0.0777(6) 0.25023(19) 0.0223(14) Uani d . 1.000 . .
    C C11 0.2830(7) -0.0201(6) 0.1477(2) 0.0252(14) Uani d . 1.000 . .
    H H2 0.68620 0.10490 0.18090 0.0280 Uiso c R 1.000 . .
    H H3 0.86400 0.12560 0.26980 0.0280 Uiso c R 1.000 . .
    H H5 0.32940 -0.10700 0.33390 0.0300 Uiso c R 1.000 . .
    H H6 0.15490 -0.13100 0.24530 0.0270 Uiso c R 1.000 . .
    H H11W 0.37890 0.53710 0.58680 0.0530 Uiso d R 1.000 . .
    H H12W 0.14960 0.48830 0.58230 0.0530 Uiso d R 1.000 . .
    H H21W 0.72670 0.30190 0.49470 0.0520 Uiso d R 1.000 . .
    H H22W 0.79800 0.29200 0.54650 0.0520 Uiso d R 1.000 . .
loop_
    _atom_site_aniso_label
    _atom_site_aniso_U_11
    _atom_site_aniso_U_22
    _atom_site_aniso_U_33
    _atom_site_aniso_U_12
    _atom_site_aniso_U_13
    _atom_site_aniso_U_23
    Cs1 0.0259(2) 0.0272(2) 0.0240(2) 0.00000(10)
                                                -0.00150(10)
                                                           0.00130(10)
    O1W 0.0348(18) 0.052(2) 0.0189(19) -0.0046(17) -0.0014(14) 0.0006(16)
    O2W 0.044(2) 0.0296(17) 0.030(2) -0.0030(15) -0.0003(16) -0.0028(15)
    O11 0.0334(18) 0.049(2) 0.0173(19) -0.0022(16) 0.0010(14) 0.0089(16)
    O12 0.0335(19) 0.055(2) 0.030(2) -0.0104(18) -0.0092(15) 0.0061(18)
    O41 0.065(3) 0.056(2) 0.018(2) 0.002(2) -0.0040(18) 0.0036(18)
    O42 0.049(2) 0.085(3) 0.036(3) -0.015(2) -0.0171(19) -0.007(2)
    N41 0.042(2) 0.033(2) 0.017(2) 0.0051(19) -0.0076(19) -0.0057(18)
    C1 0.020(2) 0.0163(19) 0.020(2) 0.0015(17) -0.0021(18) -0.0017(18)
    C2 0.027(2) 0.021(2) 0.023(3) -0.0022(18) 0.0028(19) 0.0012(19)
    C3 0.023(2) 0.024(2) 0.023(3) -0.0029(19) -0.0008(19) -0.0037(19)
    C4 0.028(2) 0.020(2) 0.020(3) 0.0046(19) -0.0041(19) -0.0051(18)
    C5 0.034(2) 0.024(2) 0.018(3) 0.001(2) 0.008(2) 0.0026(19)
    C6 0.023(2) 0.021(2) 0.023(3) -0.0010(18) 0.0028(18) 0.0009(19)
    C11 0.028(2) 0.025(2) 0.022(3) 0.005(2) -0.003(2) 0.002(2)
_geom_special_details
;
Bond distances, angles <i>etc</i>. have been calculated using the rounded
fractional coordinates. All su's are estimated from the variances of the
(full) variance-covariance matrix. The cell e.s.d.'s are taken into account in
the estimation of distances, angles and torsion angles
;
loop_
    _geom_bond_atom_site_label_1
    _geom_bond_atom_site_label_2
    _geom_bond_site_symmetry_1
    _geom_bond_site_symmetry_2
    _geom_bond_distance
    _geom_bond_publ_flag
    Cs1 O1W . . 3.126(3) yes
    Cs1 O2W . . 3.253(3) yes
    Cs1 O41 . . 3.244(4) yes
    Cs1 O2W . 1_455 3.220(3) yes
    Cs1 O42 . 1_455 3.248(4) yes
    Cs1 O11 . 2_555 3.215(3) yes
    Cs1 O12 . 2_555 3.338(4) yes
    Cs1 O2W . 3_656 3.047(4) yes
    Cs1 O41 . 3_656 3.310(4) yes
    O11 C11 . . 1.260(6) no
    O12 C11 . . 1.246(5) no
    O41 N41 . . 1.226(6) no
    O42 N41 . . 1.221(6) no
    O1W H11W . . 0.8200 no
    O1W H12W . . 0.9300 no
    O2W H21W . . 0.7900 no
    O2W H22W . . 0.8400 no
    N41 C4 . . 1.475(6) no
    C1 C2 . . 1.390(6) no
    C1 C6 . . 1.393(6) no
    C1 C11 . . 1.505(7) no
    C2 C3 . . 1.385(7) no
    C3 C4 . . 1.369(6) no
    C4 C5 . . 1.373(6) no
    C5 C6 . . 1.374(6) no
    C2 H2 . . 0.9500 no
    C3 H3 . . 0.9500 no
    C5 H5 . . 0.9500 no
    C6 H6 . . 0.9500 no
loop_
    _geom_angle_atom_site_label_1
    _geom_angle_atom_site_label_2
    _geom_angle_atom_site_label_3
    _geom_angle_site_symmetry_1
    _geom_angle_site_symmetry_2
    _geom_angle_site_symmetry_3
    _geom_angle
    _geom_angle_publ_flag
    O1W Cs1 O2W . . . 73.36(8) no
    O1W Cs1 O41 . . . 134.24(9) no
    O1W Cs1 O2W . . 1_455 72.89(8) no
    O1W Cs1 O42 . . 1_455 136.65(10) no
    O1W Cs1 O11 . . 2_555 83.74(9) no
    O1W Cs1 O12 . . 2_555 106.92(9) no
    O1W Cs1 O2W . . 3_656 129.32(9) no
    O1W Cs1 O41 . . 3_656 67.55(9) no
    O2W Cs1 O41 . . . 61.92(9) no
    O2W Cs1 O2W . . 1_455 139.38(9) no
    O2W Cs1 O42 . . 1_455 145.77(10) no
    O2W Cs1 O11 . . 2_555 110.50(8) no
    O2W Cs1 O12 . . 2_555 86.77(8) no
    O2W Cs1 O2W . . 3_656 94.93(9) no
    O2W Cs1 O41 . . 3_656 63.75(10) no
    O2W Cs1 O41 1_455 . . 151.44(9) no
    O41 Cs1 O42 . . 1_455 84.76(11) no
    O11 Cs1 O41 2_555 . . 102.41(9) no
    O12 Cs1 O41 2_555 . . 63.24(9) no
    O2W Cs1 O41 3_656 . . 66.80(9) no
    O41 Cs1 O41 . . 3_656 98.90(10) no
    O2W Cs1 O42 1_455 . 1_455 74.49(10) no
    O2W Cs1 O11 1_455 . 2_555 87.52(8) no
    O2W Cs1 O12 1_455 . 2_555 124.49(8) no
    O2W Cs1 O2W 1_455 . 3_656 89.33(9) no
    O2W Cs1 O41 1_455 . 3_656 82.79(10) no
    O11 Cs1 O42 2_555 . 1_455 67.02(11) no
    O12 Cs1 O42 2_555 . 1_455 70.23(10) no
    O2W Cs1 O42 3_656 . 1_455 77.45(11) no
    O41 Cs1 O42 3_656 . 1_455 134.58(11) no
    O11 Cs1 O12 2_555 . 2_555 39.52(8) no
    O2W Cs1 O11 3_656 . 2_555 143.86(9) no
    O11 Cs1 O41 2_555 . 3_656 151.25(9) no
    O2W Cs1 O12 3_656 . 2_555 121.77(9) no
    O12 Cs1 O41 2_555 . 3_656 150.49(9) no
    O2W Cs1 O41 3_656 . 3_656 63.27(9) no
    Cs1 O2W Cs1 . . 1_655 139.38(12) no
    Cs1 O2W Cs1 . . 3_656 85.07(8) no
    Cs1 O2W Cs1 1_655 . 3_656 90.67(9) no
    Cs1 O11 C11 2_545 . . 93.0(3) no
    Cs1 O12 C11 2_545 . . 87.7(3) no
    Cs1 O41 N41 . . . 132.6(3) no
    Cs1 O41 Cs1 . . 3_656 81.10(9) no
    Cs1 O41 N41 3_656 . . 135.6(3) no
    Cs1 O42 N41 1_655 . . 134.2(3) no
    H11W O1W H12W . . . 110.00 no
    Cs1 O1W H11W . . . 132.00 no
    Cs1 O1W H12W . . . 104.00 no
    Cs1 O2W H21W 1_655 . . 94.00 no
    Cs1 O2W H21W . . . 63.00 no
    Cs1 O2W H22W . . . 117.00 no
    H21W O2W H22W . . . 105.00 no
    Cs1 O2W H22W 3_656 . . 118.00 no
    Cs1 O2W H21W 3_656 . . 135.00 no
    Cs1 O2W H22W 1_655 . . 101.00 no
    O41 N41 O42 . . . 123.6(4) no
    O42 N41 C4 . . . 118.2(4) no
    O41 N41 C4 . . . 118.3(4) no
    C2 C1 C11 . . . 120.9(4) no
    C2 C1 C6 . . . 118.9(4) no
    C6 C1 C11 . . . 120.1(4) no
    C1 C2 C3 . . . 120.9(4) no
    C2 C3 C4 . . . 117.9(4) no
    C3 C4 C5 . . . 123.3(4) no
    N41 C4 C3 . . . 118.0(4) no
    N41 C4 C5 . . . 118.8(4) no
    C4 C5 C6 . . . 118.2(4) no
    C1 C6 C5 . . . 120.9(4) no
    O11 C11 O12 . . . 124.7(4) no
    O11 C11 C1 . . . 117.6(4) no
    O12 C11 C1 . . . 117.7(4) no
    C1 C2 H2 . . . 120.00 no
    C3 C2 H2 . . . 120.00 no
    C2 C3 H3 . . . 121.00 no
    C4 C3 H3 . . . 121.00 no
    C4 C5 H5 . . . 121.00 no
    C6 C5 H5 . . . 121.00 no
    C1 C6 H6 . . . 119.00 no
    C5 C6 H6 . . . 120.00 no
loop_
    _geom_torsion_atom_site_label_1
    _geom_torsion_atom_site_label_2
    _geom_torsion_atom_site_label_3
    _geom_torsion_atom_site_label_4
    _geom_torsion_site_symmetry_1
    _geom_torsion_site_symmetry_2
    _geom_torsion_site_symmetry_3
    _geom_torsion_site_symmetry_4
    _geom_torsion
    _geom_torsion_publ_flag
    O1W Cs1 O2W Cs1 . . . 1_655 -145.1(2) no
    O1W Cs1 O2W Cs1 . . . 3_656 129.64(10) no
    O41 Cs1 O2W Cs1 . . . 1_655 24.89(16) no
    O41 Cs1 O2W Cs1 . . . 3_656 -60.38(9) no
    O2W Cs1 O2W Cs1 1_455 . . 1_655 -179.98(15) no
    O2W Cs1 O2W Cs1 1_455 . . 3_656 94.74(13) no
    O42 Cs1 O2W Cs1 1_455 . . 1_655 10.4(3) no
    O42 Cs1 O2W Cs1 1_455 . . 3_656 -74.9(2) no
    O11 Cs1 O2W Cs1 2_555 . . 1_655 -68.59(19) no
    O11 Cs1 O2W Cs1 2_555 . . 3_656 -153.85(8) no
    O12 Cs1 O2W Cs1 2_555 . . 1_655 -36.36(18) no
    O12 Cs1 O2W Cs1 2_555 . . 3_656 -121.63(9) no
    O2W Cs1 O2W Cs1 3_656 . . 1_655 85.26(18) no
    O2W Cs1 O2W Cs1 3_656 . . 3_656 0.00(9) no
    O41 Cs1 O2W Cs1 3_656 . . 1_655 142.2(2) no
    O41 Cs1 O2W Cs1 3_656 . . 3_656 56.92(9) no
    O1W Cs1 O41 N41 . . . . -79.8(4) no
    O1W Cs1 O41 Cs1 . . . 3_656 67.23(13) no
    O2W Cs1 O41 N41 . . . . -93.3(4) no
    O2W Cs1 O41 Cs1 . . . 3_656 53.78(9) no
    O2W Cs1 O41 N41 1_455 . . . 121.7(4) no
    O2W Cs1 O41 Cs1 1_455 . . 3_656 -91.25(19) no
    O42 Cs1 O41 N41 1_455 . . . 78.6(4) no
    O42 Cs1 O41 Cs1 1_455 . . 3_656 -134.36(10) no
    O11 Cs1 O41 N41 2_555 . . . 13.5(4) no
    O11 Cs1 O41 Cs1 2_555 . . 3_656 160.58(7) no
    O12 Cs1 O41 N41 2_555 . . . 8.1(4) no
    O12 Cs1 O41 Cs1 2_555 . . 3_656 155.17(11) no
    O2W Cs1 O41 N41 3_656 . . . 157.2(4) no
    O2W Cs1 O41 Cs1 3_656 . . 3_656 -55.78(8) no
    O41 Cs1 O41 N41 3_656 . . . -147.1(4) no
    O41 Cs1 O41 Cs1 3_656 . . 3_656 0.00(11) no
    O1W Cs1 O2W Cs1 . . 1_455 1_455 145.0(2) no
    O2W Cs1 O2W Cs1 . . 1_455 1_455 179.97(17) no
    O41 Cs1 O2W Cs1 . . 1_455 1_455 -51.0(3) no
    O1W Cs1 O42 N41 . . 1_455 1_455 -63.5(5) no
    O2W Cs1 O42 N41 . . 1_455 1_455 151.9(4) no
    O41 Cs1 O42 N41 . . 1_455 1_455 139.1(5) no
    O1W Cs1 O11 C11 . . 2_555 2_555 145.7(3) no
    O2W Cs1 O11 C11 . . 2_555 2_555 76.1(3) no
    O41 Cs1 O11 C11 . . 2_555 2_555 11.7(3) no
    O1W Cs1 O12 C11 . . 2_555 2_555 -76.3(3) no
    O2W Cs1 O12 C11 . . 2_555 2_555 -147.8(3) no
    O41 Cs1 O12 C11 . . 2_555 2_555 152.2(3) no
    O1W Cs1 O2W Cs1 . . 3_656 3_656 -72.49(11) no
    O2W Cs1 O2W Cs1 . . 3_656 3_656 -0.03(11) no
    O41 Cs1 O2W Cs1 . . 3_656 3_656 56.56(9) no
    O1W Cs1 O41 Cs1 . . 3_656 3_656 -134.37(10) no
    O1W Cs1 O41 N41 . . 3_656 3_656 80.5(4) no
    O2W Cs1 O41 Cs1 . . 3_656 3_656 -52.52(9) no
    O2W Cs1 O41 N41 . . 3_656 3_656 162.4(4) no
    O41 Cs1 O41 Cs1 . . 3_656 3_656 0.00(10) no
    O41 Cs1 O41 N41 . . 3_656 3_656 -145.1(4) no
    Cs1 O11 C11 C1 2_545 . . . 135.5(3) no
    Cs1 O11 C11 O12 2_545 . . . -43.3(5) no
    Cs1 O12 C11 O11 2_545 . . . 41.3(4) no
    Cs1 O12 C11 C1 2_545 . . . -137.5(3) no
    Cs1 O41 N41 O42 . . . . 99.6(6) no
    Cs1 O41 N41 C4 . . . . -80.5(5) no
    Cs1 O41 N41 O42 3_656 . . . -30.2(7) no
    Cs1 O41 N41 C4 3_656 . . . 149.7(3) no
    Cs1 O42 N41 O41 1_655 . . . -7.8(8) no
    Cs1 O42 N41 C4 1_655 . . . 172.3(3) no
    O41 N41 C4 C5 . . . . -4.5(6) no
    O41 N41 C4 C3 . . . . 175.5(4) no
    O42 N41 C4 C5 . . . . 175.5(4) no
    O42 N41 C4 C3 . . . . -4.5(6) no
    C11 C1 C2 C3 . . . . 177.4(4) no
    C2 C1 C6 C5 . . . . 0.9(6) no
    C6 C1 C2 C3 . . . . -0.4(6) no
    C6 C1 C11 O12 . . . . -4.4(6) no
    C11 C1 C6 C5 . . . . -176.9(4) no
    C2 C1 C11 O11 . . . . -1.0(6) no
    C2 C1 C11 O12 . . . . 177.9(4) no
    C6 C1 C11 O11 . . . . 176.8(4) no
    C1 C2 C3 C4 . . . . -0.3(6) no
    C2 C3 C4 C5 . . . . 0.4(7) no
    C2 C3 C4 N41 . . . . -179.6(4) no
    C3 C4 C5 C6 . . . . 0.1(7) no
    N41 C4 C5 C6 . . . . -180.0(4) no
    C4 C5 C6 C1 . . . . -0.7(6) no
loop_
    _geom_hbond_atom_site_label_D
    _geom_hbond_atom_site_label_H
    _geom_hbond_atom_site_label_A
    _geom_hbond_site_symmetry_A
    _geom_hbond_distance_DH
    _geom_hbond_distance_HA
    _geom_hbond_distance_DA
    _geom_hbond_angle_DHA
    _geom_hbond_publ_flag
    O1W H11W O12 4_555 0.82 1.88 2.694(5) 174 yes
    O1W H12W O11 4_455 0.93 1.81 2.728(4) 173 yes
    O2W H21W O1W 3_666 0.79 1.99 2.749(5) 162 yes
    O2W H22W O11 4_555 0.84 1.91 2.753(5) 174 yes
_iucr_refine_instructions_details
;
TITL PNBACS
CELL  0.71073   6.0700   7.1073  24.2183   90.000   94.035   90.000
ZERR     4.00   0.0003   0.0004   0.0013    0.000    0.005    0.000
LATT   1
SYMM  1/2 - X, 1/2 + Y, 1/2 - Z
SFAC  C    H    N    O    CS
UNIT  28   32   4    24   4
MERG   2
OMIT    -4.00  52.00
FMAP   2
PLAN   10
ACTA
BOND   $H
CONF
L.S.  10
TEMP   -73.00
WGHT    0.028500    0.877800
FVAR       4.41115
CS1   5    0.253778    0.198236    0.471887    11.00000    0.02594    0.02722 =
         0.02400    0.00129   -0.00153    0.00001
C1    1    0.402299   -0.013705    0.204290    11.00000    0.02031    0.01627 =
         0.02019   -0.00172   -0.00214    0.00153
O11   4    0.380246    0.047509    0.107931    11.00000    0.03343    0.04893 =
         0.01732    0.00889    0.00096   -0.00220
O1W   4    0.278537    0.504898    0.564616    11.00000    0.03480    0.05195 =
         0.01887    0.00058   -0.00138   -0.00461
AFIX   3
H11W  2    0.378928    0.537062    0.586810    11.00000   -1.50000
H12W  2    0.149628    0.488262    0.582310    11.00000   -1.50000
AFIX   0
O12   4    0.096781   -0.094453    0.143376    11.00000    0.03351    0.05458 =
         0.03034    0.00607   -0.00921   -0.01044
O41   4    0.618430   -0.019190    0.403787    11.00000    0.06477    0.05613 =
         0.01828    0.00361   -0.00404    0.00196
O2W   4    0.769525    0.228305    0.517531    11.00000    0.04356    0.02957 =
         0.03039   -0.00275   -0.00032   -0.00301
AFIX   3
H21W  2    0.726715    0.301905    0.494681    11.00000   -1.50000
H22W  2    0.798015    0.292005    0.546481    11.00000   -1.50000
AFIX   0
O42   4    0.911731    0.082755    0.368243    11.00000    0.04898    0.08460 =
         0.03610   -0.00664   -0.01713   -0.01550
N41   3    0.721317    0.026082    0.364071    11.00000    0.04185    0.03335 =
         0.01729   -0.00567   -0.00756    0.00512
C6    1    0.298473   -0.077655    0.250227    11.00000    0.02253    0.02146 =
         0.02345    0.00094    0.00281   -0.00096
AFIX  43
H6    2    0.154919   -0.130995    0.245339    11.00000   -1.20000
AFIX   0
C11   1    0.282974   -0.020082    0.147718    11.00000    0.02845    0.02452 =
         0.02165    0.00154   -0.00338    0.00452
C2    1    0.613515    0.061656    0.212014    11.00000    0.02706    0.02099 =
         0.02311    0.00119    0.00284   -0.00219
AFIX  43
H2    2    0.686160    0.104925    0.180928    11.00000   -1.20000
AFIX   0
C4    1    0.609329    0.011328    0.308181    11.00000    0.02804    0.01954 =
         0.01967   -0.00510   -0.00409    0.00465
C3    1    0.719453    0.074509    0.264399    11.00000    0.02267    0.02401 =
         0.02347   -0.00366   -0.00079   -0.00288
AFIX  43
H3    2    0.864007    0.125569    0.269780    11.00000   -1.20000
AFIX   0
C5    1    0.400858   -0.064634    0.302502    11.00000    0.03357    0.02380 =
         0.01785    0.00263    0.00789    0.00096
AFIX  43
H5    2    0.329433   -0.107014    0.333879    11.00000   -1.20000
HKLF 4
REM  PNBACS
REM R1 =  0.0321 for   1836 Fo > 4sig(Fo)  and  0.0385 for all   2057 data
REM    136 parameters refined using      0 restraints
END
WGHT      0.0285      0.8897
REM Highest difference peak  0.563,  deepest hole -0.673,  1-sigma level  0.130
Q1    1   0.4740  0.2056  0.4768  11.00000  0.05    0.56
Q2    1   0.0337  0.2273  0.4694  11.00000  0.05    0.50
Q3    1   0.4596  0.1183  0.5224  11.00000  0.05    0.48
Q4    1   0.3634  0.0748  0.4708  11.00000  0.05    0.47
Q5    1  -0.0033  0.0763  0.4781  11.00000  0.05    0.47
Q6    1   0.3433  0.1983  0.4326  11.00000  0.05    0.44
Q7    1   0.0495  0.4873  0.5197  11.00000  0.05    0.44
Q8    1   0.1522  0.2190  0.5159  11.00000  0.05    0.43
Q9    1   0.8767  0.2195  0.4755  11.00000  0.05    0.40
Q10   1   0.4993  0.0039  0.2096  11.00000  0.05    0.40
;
