# Supplementary material for: Poly[μ3-aqua-aqua-μ5-(4-nitro­benzoato)-caesium]
Source: Acta Crystallogr Sect E Struct Rep Online. 2013 Nov 16;69(Pt 12):m664–5. doi: 10.1107/S1600536813030638 (PMC3884998; doi:10.1107/S1600536813030638)
Supplement: Supplementary file 2 [file e-69-0m664-Isup2.hkl]

# 
# h,k,l, Fc-squared, Fo-squared, sigma(Fo-squared) and status flag 
# 
data_I
_shelx_title ' PNBACS' 
_shelx_refln_list_code          4 
_shelx_F_calc_maximum      248.53 
_exptl_crystal_F_000       640.00 
_reflns_d_resolution_high  0.8107 
 
loop_ 
 _symmetry_equiv_pos_as_xyz 
 'x, y, z' 
 '-x+1/2, y+1/2, -z+1/2' 
 '-x, -y, -z' 
 'x-1/2, -y-1/2, z-1/2' 
 
_cell_length_a     6.0700 
_cell_length_b     7.1073 
_cell_length_c    24.2183 
_cell_angle_alpha  90.000 
_cell_angle_beta   94.035 
_cell_angle_gamma  90.000 
 
_shelx_F_squared_multiplier     1.000 
 
loop_ 
 _refln_index_h 
 _refln_index_k 
 _refln_index_l 
 _refln_F_squared_calc 
 _refln_F_squared_meas 
 _refln_F_squared_sigma 
 _refln_observed_status 
   2   0   0    61767.39    50628.32    801.00 o 
   4   0   0     8118.37     7909.35    159.56 o 
   6   0   0     9693.27     9361.72    248.74 o 
   1   1   0     5052.03     5310.27    105.85 o 
   2   1   0      511.85      606.09     18.68 o 
   3   1   0     2302.89     2669.89     52.13 o 
   4   1   0        8.75        6.95      9.74 o 
   5   1   0        8.44       19.31     11.47 o 
   6   1   0       34.92       41.92     18.00 o 
   7   1   0       39.73       43.89     25.62 o 
   0   2   0     1367.72     1732.75     43.46 o 
   1   2   0     1171.70     1141.75     21.84 o 
   2   2   0    11724.45    10864.33    202.39 o 
   3   2   0     7976.67     8011.15    107.81 o 
   4   2   0    12233.22    12326.39    239.67 o 
   5   2   0     2004.23     2100.28     82.85 o 
   6   2   0     1343.60     1306.47     78.16 o 
   7   2   0      560.55      538.80     55.88 o 
   1   3   0     2282.14     2315.68     42.01 o 
   2   3   0        8.39      222.13     25.84 o 
   3   3   0      373.87      451.72     44.95 o 
   4   3   0      748.40      948.25     72.11 o 
   5   3   0      492.48      462.85     56.29 o 
   6   3   0      273.39      231.29     37.18 o 
   7   3   0       17.05       -1.92     19.68 o 
   0   4   0     7633.69     8133.55    186.33 o 
   1   4   0    23505.28    22693.46    240.07 o 
   2   4   0     3030.58     3125.33    115.65 o 
   3   4   0     8301.73     8370.63    242.78 o 
   4   4   0      756.49      620.96     60.99 o 
   5   4   0     5250.86     5037.65    230.78 o 
   6   4   0      511.81      482.70     54.13 o 
   1   5   0      466.30      453.50     24.94 o 
   2   5   0       69.13      205.91     28.99 o 
   3   5   0       56.13       47.45     23.71 o 
   4   5   0       37.35       71.22     25.62 o 
   5   5   0       87.21       43.07     22.38 o 
   6   5   0        6.96       29.66     20.88 o 
   0   6   0      681.12      613.62     58.61 o 
   1   6   0     4311.11     4481.02     97.90 o 
   2   6   0      812.94      760.36     54.09 o 
   3   6   0     3435.54     3177.56    118.35 o 
   4   6   0      473.68      464.06     58.53 o 
   5   6   0     1596.77     1686.76    118.11 o 
   1   7   0        0.65      -15.61     12.60 o 
   2   7   0       32.15       78.90     21.38 o 
   3   7   0       42.74       66.30     19.54 o 
   4   7   0       13.58       31.01     18.51 o 
   0   8   0     2219.09     2107.70    145.08 o 
   1   8   0      569.40      555.60     54.13 o 
   2   8   0     1736.87     1616.40     93.84 o 
   3   8   0      512.24      609.96     60.23 o 
  -7   0   1      338.02      225.95     57.78 o 
  -5   0   1      657.90      679.96     55.03 o 
  -3   0   1      726.33      731.73     36.56 o 
  -1   0   1     1029.47     1139.69     34.29 o 
   1   0   1      232.30      278.63     19.64 o 
   3   0   1        0.64       13.88     11.95 o 
   5   0   1        1.09       -6.29     27.54 o 
   7   0   1        3.71      107.92     54.40 o 
  -7   1   1     2082.32     2043.94    120.44 o 
  -6   1   1      237.39      204.09     25.51 o 
  -5   1   1     5964.84     5752.56    108.96 o 
  -4   1   1     1036.13     1098.52     43.55 o 
  -3   1   1    11932.71    11883.95    170.91 o 
  -2   1   1      990.27      959.52     22.89 o 
  -1   1   1    19338.41    18360.47    219.26 o 
   1   1   1    21307.05    19252.38    294.77 o 
   2   1   1     1776.73     1875.90     34.80 o 
   3   1   1    14320.30    13873.87    204.83 o 
   4   1   1     1099.95     1033.29     38.98 o 
   5   1   1     6097.69     6100.87    114.97 o 
   6   1   1      633.30      614.03     44.14 o 
   7   1   1     2240.40     2019.52    123.78 o 
  -7   2   1      103.67      134.39     29.94 o 
  -6   2   1      245.01      216.67     34.56 o 
  -5   2   1      173.89      182.68     26.71 o 
  -4   2   1      380.22      388.94     18.99 o 
  -3   2   1      470.91      474.41     15.16 o 
  -2   2   1      343.15      349.66     16.06 o 
  -1   2   1     1350.57     1503.73     43.00 o 
   0   2   1      446.90      480.73     15.56 o 
   1   2   1     2339.21     2488.58     32.42 o 
   2   2   1      382.92      465.02     17.76 o 
   3   2   1     1061.46     1185.67     34.11 o 
   4   2   1       25.14       17.64     13.07 o 
   5   2   1      181.44      188.95     24.67 o 
   6   2   1        0.84       11.26     19.48 o 
   7   2   1       34.78        7.51     17.60 o 
  -7   3   1      471.18      468.26     53.89 o 
  -6   3   1     2776.76     2633.73    115.73 o 
  -5   3   1     1192.07     1213.37     89.10 o 
  -4   3   1     7154.00     7436.87    171.83 o 
  -3   3   1     3105.40     3018.97    117.16 o 
  -2   3   1    16082.12    15914.24    231.00 o 
  -1   3   1     5674.35     5862.51     86.45 o 
   0   3   1    19696.33    18892.47    198.67 o 
   1   3   1     5006.02     5044.72     61.93 o 
   2   3   1    15516.31    14548.42    213.07 o 
   3   3   1     2481.21     2458.24    142.05 o 
   4   3   1     7752.72     7982.11    222.82 o 
   5   3   1     1883.05     1842.26     88.94 o 
   6   3   1     2457.11     2310.29    113.44 o 
  -6   4   1      239.25      193.69     34.63 o 
  -5   4   1       67.73      133.44     35.88 o 
  -4   4   1      582.62      598.66     49.43 o 
  -3   4   1       97.90       75.68     25.75 o 
  -2   4   1      715.31      756.42     36.24 o 
  -1   4   1        0.20       -2.41      5.04 o 
   0   4   1      274.53      305.92     17.75 o 
   1   4   1       45.34       53.67      8.59 o 
   2   4   1       28.56       75.78     22.62 o 
   3   4   1        1.80       19.73     19.52 o 
   4   4   1       27.40       41.89     26.26 o 
   5   4   1        4.89        4.76     19.16 o 
   6   4   1        4.05        1.91     20.25 o 
  -6   5   1     1908.14     1835.56    104.88 o 
  -5   5   1       21.61       35.84     24.71 o 
  -4   5   1     4546.30     4379.05    174.98 o 
  -3   5   1      127.72      146.52     26.46 o 
  -2   5   1     8667.17     8294.26    163.65 o 
  -1   5   1      383.63      369.64     23.80 o 
   0   5   1    11843.23    11532.00    169.75 o 
   1   5   1      345.57      315.51     35.76 o 
   2   5   1     8635.81     8745.72    249.45 o 
   3   5   1       33.01       23.49     21.46 o 
   4   5   1     4646.20     4513.31    175.09 o 
   5   5   1       45.09       70.53     20.19 o 
   6   5   1     2394.45     2349.65    119.48 o 
  -5   6   1       82.35       68.85     35.74 o 
  -4   6   1      190.61      160.34     37.89 o 
  -3   6   1      164.45      171.47     25.86 o 
  -2   6   1      328.59      349.81     33.17 o 
  -1   6   1       24.64       35.57     17.21 o 
   0   6   1      311.31      317.75     25.43 o 
   1   6   1        9.82       14.47     10.95 o 
   2   6   1       90.87      100.36     23.51 o 
   3   6   1        0.25       12.00     15.32 o 
   4   6   1        1.25       57.98     21.62 o 
   5   6   1        1.96       23.89     22.09 o 
  -4   7   1     1791.78     1658.51     95.85 o 
  -3   7   1     1369.00     1369.92     82.82 o 
  -2   7   1     2740.21     2691.13    111.38 o 
  -1   7   1     1998.36     1987.95     84.91 o 
   0   7   1     3284.93     3373.41    106.36 o 
   1   7   1     1901.68     1892.73     66.91 o 
   2   7   1     3166.12     3082.58    103.17 o 
   3   7   1     1674.24     1622.78     93.93 o 
   4   7   1     1864.73     1861.83     87.51 o 
  -3   8   1       43.50       40.97     16.04 o 
  -2   8   1       24.76       86.10     25.56 o 
  -1   8   1       55.30       52.08     21.59 o 
   0   8   1       10.37       40.24     19.99 o 
   1   8   1       82.34       74.23     31.96 o 
   2   8   1        8.18       18.20     22.90 o 
   3   8   1       20.86       -1.76     21.05 o 
  -6   0   2     3870.48     3925.51    146.84 o 
  -4   0   2    23616.14    22833.06    412.99 o 
  -2   0   2    39418.75    35673.23    721.63 o 
   2   0   2    25911.31    23246.43    355.13 o 
   4   0   2    11396.30    11100.21    286.72 o 
   6   0   2     3250.27     3254.36    154.83 o 
  -7   1   2      112.22       93.39     34.52 o 
  -6   1   2     1492.09     1459.91     66.10 o 
  -5   1   2       90.11      131.51     20.43 o 
  -4   1   2     2877.89     2884.23     65.13 o 
  -3   1   2      885.10      898.05     28.05 o 
  -2   1   2     5494.14     5639.80     88.51 o 
  -1   1   2     9285.93     9493.25    131.02 o 
   0   1   2     5881.44     6218.76    123.73 o 
   1   1   2      211.11      285.72     12.46 o 
   2   1   2      476.63      465.92     16.86 o 
   3   1   2     5865.03     6294.21     87.62 o 
   4   1   2      273.38      307.31     18.85 o 
   5   1   2      105.27      123.25     18.47 o 
   6   1   2      156.75      150.01     26.90 o 
   7   1   2       17.43       -6.39     24.90 o 
  -7   2   2      862.12      805.21     78.60 o 
  -6   2   2     2905.89     2823.76    153.47 o 
  -5   2   2      718.54      738.08     49.39 o 
  -4   2   2     3527.41     3449.60     81.26 o 
  -3   2   2     5683.11     5407.09     75.77 o 
  -2   2   2     8641.50     8068.04    254.36 o 
  -1   2   2    39874.41    36694.21    326.12 o 
   0   2   2    42754.49    37773.26    304.64 o 
   1   2   2     9223.36     9173.75    114.63 o 
   2   2   2    27372.03    25791.31    268.73 o 
   3   2   2     3028.89     2882.33     59.18 o 
   4   2   2     8742.34     9036.31    135.96 o 
   5   2   2     4579.25     4439.49    187.51 o 
   6   2   2     3926.36     4030.62    140.96 o 
   7   2   2     1153.76     1042.91     92.20 o 
  -7   3   2      698.99      577.77     59.06 o 
  -6   3   2       98.08      105.87     35.30 o 
  -5   3   2      602.14      598.13     63.29 o 
  -4   3   2      118.44      131.16     18.24 o 
  -3   3   2     1625.95     1702.40     80.70 o 
  -2   3   2        2.48       84.89     18.28 o 
  -1   3   2     8906.12     9548.21    131.46 o 
   0   3   2       65.63       68.23     10.64 o 
   1   3   2     2651.09     2715.15     48.32 o 
   2   3   2     1579.03     1769.93     34.75 o 
   3   3   2       81.86       63.23      5.52 o 
   4   3   2       83.07       94.97     32.32 o 
   5   3   2      389.41      327.99     38.30 o 
   6   3   2        1.21        2.06     21.96 o 
  -6   4   2      120.38       89.06     45.15 o 
  -5   4   2     5067.59     5096.14    195.42 o 
  -4   4   2     1110.95     1145.86     68.21 o 
  -3   4   2     7111.69     7167.10    205.97 o 
  -2   4   2     7934.31     8293.54    154.35 o 
  -1   4   2     1843.18     1702.19     52.67 o 
   0   4   2     2938.83     2995.93     70.17 o 
   1   4   2    10683.98    10313.07    151.45 o 
   2   4   2      113.69      121.25     12.34 o 
   3   4   2    10143.91    10237.17    542.39 o 
   4   4   2      959.43      933.27     73.49 o 
   5   4   2     2199.88     2227.64    102.67 o 
   6   4   2      193.90      312.22     40.05 o 
  -6   5   2        0.07      -26.02     26.32 o 
  -5   5   2     1128.52     1126.12     94.55 o 
  -4   5   2      175.14      191.76     32.94 o 
  -3   5   2     1312.65     1166.56    102.69 o 
  -2   5   2      661.14      711.42     68.55 o 
  -1   5   2      750.66      783.09     34.06 o 
   0   5   2       17.06       12.00      9.74 o 
   1   5   2      996.65     1053.15     41.17 o 
   2   5   2      263.08      340.91     24.59 o 
   3   5   2      605.12      611.10     46.96 o 
   4   5   2       48.62       73.58     29.15 o 
   5   5   2      113.94      163.22     31.27 o 
   6   5   2        1.75       -2.45     22.29 o 
  -5   6   2     1194.33     1394.75    118.74 o 
  -4   6   2      370.84      367.84     55.46 o 
  -3   6   2     2551.32     2665.98    108.78 o 
  -2   6   2     2883.75     2719.08    107.70 o 
  -1   6   2     7141.26     6828.20    148.51 o 
   0   6   2     1552.97     1608.90     59.16 o 
   1   6   2     6067.53     6163.96    103.31 o 
   2   6   2      183.96      205.11     25.65 o 
   3   6   2     3188.61     3280.84    104.36 o 
   4   6   2      727.79      698.09     52.14 o 
   5   6   2     2431.93     2200.46    112.70 o 
  -4   7   2      336.65      291.62     41.63 o 
  -3   7   2       73.33       73.69     22.56 o 
  -2   7   2      956.86      846.60     57.42 o 
  -1   7   2      502.79      545.71     36.68 o 
   0   7   2      268.46      265.81     28.99 o 
   1   7   2      607.04      611.99     37.66 o 
   2   7   2      187.22      237.41     30.36 o 
   3   7   2      195.46      148.90     25.41 o 
   4   7   2      422.04      368.72     36.46 o 
  -3   8   2      646.81      582.71     50.80 o 
  -2   8   2      610.91      689.94     63.89 o 
  -1   8   2      651.46      699.29     62.72 o 
   0   8   2     1214.66     1360.96     73.80 o 
   1   8   2      393.05      356.72     77.73 o 
   2   8   2     1760.55     1661.09    157.23 o 
  -7   0   3     1301.32     1451.17    138.62 o 
  -5   0   3     2417.95     2200.37    108.22 o 
  -3   0   3     4958.35     5202.17    180.24 o 
  -1   0   3     5060.54     5093.01    134.25 o 
   1   0   3     5287.06     5619.55     85.70 o 
   3   0   3     3915.98     3748.41    117.78 o 
   5   0   3     1012.91     1010.64     61.04 o 
   7   0   3      552.96      496.50     86.50 o 
  -7   1   3     1230.59     1224.25     77.74 o 
  -6   1   3      275.73      254.68     28.29 o 
  -5   1   3     3769.48     3860.95    104.28 o 
  -4   1   3      300.54      287.70     22.32 o 
  -3   1   3     7819.95     7949.43    113.89 o 
  -2   1   3      915.98      900.16     23.97 o 
  -1   1   3    14961.94    14268.44    181.18 o 
   0   1   3     1732.38     2026.98     36.14 o 
   1   1   3    18250.40    17433.80    179.28 o 
   2   1   3     1933.03     1982.37     37.73 o 
   3   1   3    11598.71    11059.70    131.83 o 
   4   1   3      896.02      861.08     29.99 o 
   5   1   3     5443.72     5393.35    109.99 o 
   6   1   3      433.91      393.95     48.44 o 
   7   1   3     2002.85     1914.43    121.84 o 
  -7   2   3      467.41      416.66     53.96 o 
  -6   2   3      498.77      583.74     68.44 o 
  -5   2   3     1804.74     1845.48     67.84 o 
  -4   2   3     1137.07     1143.29     40.00 o 
  -3   2   3     3925.23     3825.88     55.82 o 
  -2   2   3     3388.65     3714.72     81.39 o 
  -1   2   3    11234.99    11283.88    121.05 o 
   0   2   3     3698.97     3883.09     50.71 o 
   1   2   3    11578.29    11391.34    124.91 o 
   2   2   3      814.51      885.75     29.81 o 
   3   2   3     3744.09     3761.41     96.87 o 
   4   2   3      507.18      524.35     30.13 o 
   5   2   3     1461.43     1519.70     55.86 o 
   6   2   3      193.77      233.93     30.28 o 
   7   2   3      266.97      221.09     46.31 o 
  -7   3   3      342.05      283.20     42.03 o 
  -6   3   3     1794.92     1828.87    133.84 o 
  -5   3   3      818.39      782.76     59.03 o 
  -4   3   3     5246.81     5535.91    159.21 o 
  -3   3   3     2171.10     2333.80     92.14 o 
  -2   3   3    10276.84    10243.12    227.85 o 
  -1   3   3     2593.23     2769.32     56.71 o 
   0   3   3    15561.43    15283.33    168.47 o 
   1   3   3     2126.82     2117.41     44.37 o 
   2   3   3    11065.35    10524.44    115.41 o 
   3   3   3     2022.81     2116.52     92.45 o 
   4   3   3     4931.09     4955.68    111.21 o 
   5   3   3     1327.30     1266.12    102.72 o 
   6   3   3     2086.53     2111.63     89.62 o 
  -6   4   3     1212.97     1288.42    104.39 o 
  -5   4   3       50.31      126.34     31.05 o 
  -4   4   3     2710.92     2908.69    134.80 o 
  -3   4   3      195.43      247.41     62.13 o 
  -2   4   3     3144.28     3272.72     94.47 o 
  -1   4   3       25.87        9.26      4.64 o 
   0   4   3     3007.99     3111.25     72.04 o 
   1   4   3        0.77        1.60      7.75 o 
   2   4   3     3146.49     3476.81     58.34 o 
   3   4   3      136.89      133.68     29.31 o 
   4   4   3     1229.66     1325.24     85.36 o 
   5   4   3       35.14       18.15     15.18 o 
   6   4   3      353.97      375.71     40.28 o 
  -6   5   3     1197.35     1246.02    127.85 o 
  -5   5   3       24.28      -14.79     26.01 o 
  -4   5   3     3492.55     3582.70    159.37 o 
  -3   5   3      154.55      174.15     37.10 o 
  -2   5   3     7421.33     7112.99    214.29 o 
  -1   5   3       94.12       95.13     11.44 o 
   0   5   3     8313.54     8422.96    157.95 o 
   1   5   3       29.34       27.96     10.54 o 
   2   5   3     7264.04     7217.29    114.92 o 
   3   5   3       51.01       35.22     15.75 o 
   4   5   3     5463.27     5577.70    142.07 o 
   5   5   3       20.24       56.33     21.71 o 
   6   5   3     2217.65     2186.85     99.99 o 
  -5   6   3      127.79      117.39     34.93 o 
  -4   6   3     1006.01      956.76     70.36 o 
  -3   6   3      239.31      294.26     48.79 o 
  -2   6   3     1450.26     1327.30     94.40 o 
  -1   6   3       66.78       91.10     20.60 o 
   0   6   3     1668.46     1679.09     75.60 o 
   1   6   3        9.42       -0.12     14.73 o 
   2   6   3      881.17      830.80     48.03 o 
   3   6   3       79.05       75.68     23.25 o 
   4   6   3      358.64      365.08     41.27 o 
   5   6   3       10.02       44.00     22.22 o 
  -4   7   3     1114.40     1028.04     95.82 o 
  -3   7   3      954.32      946.75     60.95 o 
  -2   7   3     1633.43     1607.11     89.33 o 
  -1   7   3     1662.94     1625.15     73.09 o 
   0   7   3     2478.94     2516.93     69.88 o 
   1   7   3     1755.14     1714.45     62.20 o 
   2   7   3     2340.39     2165.55     84.38 o 
   3   7   3     1074.16     1139.35     65.05 o 
   4   7   3      907.70      920.43     75.39 o 
  -3   8   3      467.50      469.07     52.00 o 
  -2   8   3      255.40      266.51     51.14 o 
  -1   8   3      811.56      820.95     57.20 o 
   0   8   3      155.98      179.51     33.82 o 
   1   8   3      664.10      646.15     88.93 o 
   2   8   3       82.92      115.20     35.85 o 
  -6   0   4     1486.02     1394.32     72.93 o 
  -4   0   4    10845.99    10792.77    237.92 o 
  -2   0   4    38500.00    34192.39    581.24 o 
   0   0   4    11532.87    10926.87    266.55 o 
   2   0   4    14708.93    14182.82    235.07 o 
   4   0   4    13718.79    13606.19    219.95 o 
   6   0   4     3179.04     3174.46    141.52 o 
  -7   1   4      424.51      403.23     59.57 o 
  -6   1   4     2529.27     2345.93     98.74 o 
  -5   1   4      669.04      665.39     34.78 o 
  -4   1   4     6306.14     6237.22    103.71 o 
  -3   1   4     2063.29     2160.08     47.69 o 
  -2   1   4     4607.48     4572.80     65.23 o 
  -1   1   4     9430.13     9678.97     92.89 o 
   0   1   4     9894.14     9913.86    155.00 o 
   1   1   4     3171.96     3269.56     38.18 o 
   2   1   4    12171.66    12233.96    179.41 o 
   3   1   4     2943.67     2943.02     51.71 o 
   4   1   4     2312.40     2272.70     47.71 o 
   5   1   4     1259.56     1303.39     55.29 o 
   6   1   4      832.83      772.64     58.06 o 
   7   1   4       36.65       13.51     20.77 o 
  -7   2   4      398.14      380.32     59.34 o 
  -6   2   4     1717.64     1782.35    219.96 o 
  -5   2   4     1990.84     1963.54     70.18 o 
  -4   2   4     3612.77     3741.69     77.44 o 
  -3   2   4     1482.88     1448.49     75.38 o 
  -2   2   4     9074.43     8697.66    120.48 o 
  -1   2   4     1828.14     1740.54     31.69 o 
   0   2   4    32733.71    30296.00    337.24 o 
   1   2   4     5958.15     6160.05     76.35 o 
   2   2   4    15984.06    15492.83    188.14 o 
   3   2   4     2296.12     2460.99     68.07 o 
   4   2   4     4699.20     4734.36     91.94 o 
   5   2   4     1483.28     1551.08     52.55 o 
   6   2   4     2278.46     2365.59    137.70 o 
   7   2   4      737.85      817.64     84.23 o 
  -7   3   4      687.63      718.85     65.84 o 
  -6   3   4      563.76      669.00     74.77 o 
  -5   3   4     1710.50     1891.12     90.78 o 
  -4   3   4     1164.62     1193.50     82.04 o 
  -3   3   4     4259.66     4489.46    149.87 o 
  -2   3   4     9140.46     9477.12    219.96 o 
  -1   3   4     4647.21     4598.90     69.49 o 
   0   3   4     3045.73     3183.71     64.15 o 
   1   3   4     1915.18     1974.25     43.83 o 
   2   3   4       48.97       93.42      7.96 o 
   3   3   4     1218.69     1252.99     39.67 o 
   4   3   4     1046.44     1053.30     45.39 o 
   5   3   4      763.86      746.20     49.03 o 
   6   3   4      350.78      361.41     38.31 o 
  -6   4   4      332.19      362.30    107.33 o 
  -5   4   4      930.03      961.76     68.30 o 
  -4   4   4      384.33      384.45     50.20 o 
  -3   4   4     3750.33     3522.99    140.15 o 
  -2   4   4       13.16       17.49     13.79 o 
  -1   4   4    10150.80    10141.68    148.33 o 
   0   4   4      356.51      368.94     23.35 o 
   1   4   4     8913.60     9017.75    143.81 o 
   2   4   4      525.21      636.70     25.25 o 
   3   4   4     5869.38     6271.63    133.92 o 
   4   4   4       39.37       43.03     16.00 o 
   5   4   4     2892.06     2871.88    107.96 o 
   6   4   4      116.21      118.59     24.99 o 
  -6   5   4        2.38       -0.34     29.51 o 
  -5   5   4     1634.56     1674.77     94.20 o 
  -4   5   4        4.36      115.98    109.95 o 
  -3   5   4     2076.58     1975.86    298.69 o 
  -2   5   4      790.47      846.92     69.26 o 
  -1   5   4     4867.68     4930.87    119.12 o 
   0   5   4      168.25      178.82     17.68 o 
   1   5   4     9718.70     9777.15    145.42 o 
   2   5   4       59.46       94.70     12.31 o 
   3   5   4     4138.34     4151.66     99.44 o 
   4   5   4      114.88      125.59     24.66 o 
   5   5   4     1582.04     1478.27     76.04 o 
  -5   6   4     1172.61     1159.36     82.26 o 
  -4   6   4      162.82      216.84     38.62 o 
  -3   6   4     3359.81     3171.95    200.82 o 
  -2   6   4      164.61      110.86     22.46 o 
  -1   6   4     2783.35     2965.01     77.73 o 
   0   6   4       70.95       51.36     10.75 o 
   1   6   4     2336.27     2392.65     53.81 o 
   2   6   4      315.71      316.78     27.71 o 
   3   6   4     3248.99     3277.19     93.26 o 
   4   6   4        1.82        8.73     15.61 o 
   5   6   4     1737.47     1685.23    118.08 o 
  -4   7   4      792.04      725.16     65.21 o 
  -3   7   4     2042.73     1928.24    102.57 o 
  -2   7   4      679.05      805.86     63.78 o 
  -1   7   4      893.38      823.41     54.67 o 
   0   7   4      605.33      652.94     44.04 o 
   1   7   4      257.60      294.97     29.55 o 
   2   7   4      673.20      573.31     45.59 o 
   3   7   4      788.45      794.53     56.35 o 
   4   7   4      280.48      279.16     62.87 o 
  -2   8   4     2142.80     1948.61     89.10 o 
  -1   8   4       39.12       79.18     20.36 o 
   0   8   4     1666.59     1649.72     82.95 o 
   1   8   4      389.38      426.59     57.54 o 
   2   8   4      803.43      783.64     66.90 o 
  -7   0   5     1371.09     1338.72    132.06 o 
  -5   0   5     4414.52     4533.66    124.93 o 
  -3   0   5    11841.02    11444.47    227.04 o 
  -1   0   5    17474.71    16172.37    252.09 o 
   1   0   5    14931.60    14319.50    164.94 o 
   3   0   5    11781.55    11562.41    209.43 o 
   5   0   5     4623.94     4637.84    121.68 o 
   7   0   5     1034.46      939.14    120.54 o 
  -7   1   5      495.51      497.16     65.78 o 
  -6   1   5       65.46       57.32     22.12 o 
  -5   1   5     1266.43     1226.85     46.99 o 
  -4   1   5      225.32      238.56     21.72 o 
  -3   1   5     3151.85     3172.56     70.54 o 
  -2   1   5     1470.61     1600.41     36.45 o 
  -1   1   5     7294.47     7603.70     80.04 o 
   0   1   5     2247.94     2445.76     60.71 o 
   1   1   5     8235.52     8176.71    108.45 o 
   2   1   5     2374.28     2610.73     55.87 o 
   3   1   5     5171.34     5033.81     74.05 o 
   4   1   5     1126.52     1122.58     39.52 o 
   5   1   5     3223.77     3310.52     89.59 o 
   6   1   5      349.51      355.18     43.41 o 
   7   1   5     1391.82     1233.24     99.79 o 
  -7   2   5     1383.99     1268.05     82.89 o 
  -6   2   5     1090.56      992.55     68.38 o 
  -5   2   5     3692.10     3684.55    111.21 o 
  -4   2   5     2530.98     2459.62     60.41 o 
  -3   2   5     8774.67     8701.93    117.46 o 
  -2   2   5     4678.70     4665.52     95.85 o 
  -1   2   5    18308.57    17946.85    149.54 o 
   0   2   5     6026.33     6191.62     93.99 o 
   1   2   5    17455.42    17408.51    184.66 o 
   2   2   5     3396.64     3539.95     87.18 o 
   3   2   5     7089.08     7310.93    130.57 o 
   4   2   5     1487.76     1586.42     54.94 o 
   5   2   5     2458.34     2493.31     98.87 o 
   6   2   5     1014.70     1028.88     68.47 o 
   7   2   5      813.73      724.51     80.76 o 
  -6   3   5      861.02      868.55     67.94 o 
  -5   3   5      461.82      458.19     56.95 o 
  -4   3   5     2249.59     2188.48    111.22 o 
  -3   3   5      830.87      769.63     61.20 o 
  -2   3   5     4012.67     3949.36     86.42 o 
  -1   3   5      642.18      648.36     27.65 o 
   0   3   5     6883.97     7223.98    119.75 o 
   1   3   5     1399.92     1395.88     36.05 o 
   2   3   5     4766.82     4655.55     86.40 o 
   3   3   5     2298.82     2378.09     59.09 o 
   4   3   5     2427.50     2497.60     71.95 o 
   5   3   5      955.28      920.73     60.83 o 
   6   3   5     1206.74     1215.04     68.45 o 
  -6   4   5     2053.98     1949.70    104.67 o 
  -5   4   5      135.23      170.41     40.51 o 
  -4   4   5     4353.11     4304.32    169.39 o 
  -3   4   5       74.69       55.64     21.80 o 
  -2   4   5     7273.16     7462.03    183.20 o 
  -1   4   5      242.00      240.75     19.76 o 
   0   4   5     8590.15     8588.94    117.18 o 
   1   4   5      839.96      887.27     33.54 o 
   2   4   5     6291.77     6365.58    101.68 o 
   3   4   5      336.80      321.64     20.13 o 
   4   4   5     3016.33     3064.46     98.30 o 
   5   4   5      209.08      242.58     31.01 o 
   6   4   5      721.53      713.02     58.32 o 
  -6   5   5      553.44      509.62     70.08 o 
  -5   5   5       28.92       36.15     22.49 o 
  -4   5   5     1851.29     1974.77    118.99 o 
  -3   5   5       90.49       79.14     30.75 o 
  -2   5   5     3658.73     3404.14    141.63 o 
  -1   5   5       26.83       44.38     12.79 o 
   0   5   5     4204.61     4300.79     92.56 o 
   1   5   5       19.24       41.42     12.63 o 
   2   5   5     4493.50     4563.02     74.28 o 
   3   5   5      115.54      165.17     22.01 o 
   4   5   5     2814.79     2794.11     85.40 o 
   5   5   5       28.89       78.58     23.76 o 
  -5   6   5      211.41      131.85     37.91 o 
  -4   6   5     2140.99     2282.16    202.48 o 
  -3   6   5       96.80      140.96     72.50 o 
  -2   6   5     3319.22     3281.41    115.13 o 
  -1   6   5      198.41      175.49     20.93 o 
   0   6   5     2914.77     2875.83     66.06 o 
   1   6   5      571.81      572.15     29.93 o 
   2   6   5     2264.95     2237.70     71.35 o 
   3   6   5      154.89      175.67     22.28 o 
   4   6   5     1386.74     1408.43     72.59 o 
   5   6   5      114.23      149.51     28.24 o 
  -4   7   5      430.63      428.47     50.25 o 
  -3   7   5      434.87      438.54     51.20 o 
  -2   7   5     1155.96     1025.43     72.76 o 
  -1   7   5      911.55      842.64     57.49 o 
   0   7   5     1659.83     1691.65     71.14 o 
   1   7   5     1144.62     1249.97     63.07 o 
   2   7   5     1016.16      939.71     69.65 o 
   3   7   5      675.66      633.87     50.50 o 
   4   7   5      779.00      737.95     67.54 o 
  -2   8   5      274.62      276.70     42.63 o 
  -1   8   5     1512.54     1422.43     75.36 o 
   0   8   5      439.40      467.21     44.70 o 
   1   8   5      965.11      890.95     87.36 o 
   2   8   5      282.40      358.31     56.29 o 
  -6   0   6     1294.26     1197.02     88.83 o 
  -4   0   6     1533.97     1511.80     80.98 o 
  -2   0   6     3955.21     3831.40    101.16 o 
   0   0   6     6520.80     6918.81    216.02 o 
   2   0   6     4444.44     4109.21     80.76 o 
   4   0   6     5680.69     5733.50    128.83 o 
   6   0   6     2023.19     2114.14    118.75 o 
  -7   1   6      455.57      376.73     59.53 o 
  -6   1   6     3370.43     3315.11    101.37 o 
  -5   1   6     1163.01     1188.45     50.28 o 
  -4   1   6     9518.57     9468.75    155.22 o 
  -3   1   6      356.76      350.08     22.64 o 
  -2   1   6    17278.16    16460.60    187.03 o 
  -1   1   6    10174.88    10179.11    103.15 o 
   0   1   6    11892.55    12138.08    189.91 o 
   1   1   6    20929.18    20209.11    216.94 o 
   2   1   6    12689.97    12442.74    161.92 o 
   3   1   6      886.85      909.89     39.58 o 
   4   1   6     6548.06     6572.77     97.77 o 
   5   1   6      355.41      385.36     31.63 o 
   6   1   6     1543.77     1586.83     72.42 o 
   7   1   6      302.03      244.28     47.33 o 
  -7   2   6       11.60       55.98     32.95 o 
  -6   2   6      310.90      287.18     38.84 o 
  -5   2   6      581.45      527.49     59.24 o 
  -4   2   6     2300.59     2367.53     74.04 o 
  -3   2   6     2176.27     2271.32     50.51 o 
  -2   2   6     7448.09     7315.46    103.72 o 
  -1   2   6      283.09      269.69     18.45 o 
   0   2   6    11566.37    11587.69    145.10 o 
   1   2   6     3655.52     3857.23     60.32 o 
   2   2   6     6151.88     6473.71    109.96 o 
   3   2   6     3968.16     4061.42     93.54 o 
   4   2   6     1557.72     1570.17     55.41 o 
   5   2   6      525.36      574.74     41.47 o 
   6   2   6      890.86      971.85     67.24 o 
   7   2   6      220.10      219.97     48.33 o 
  -6   3   6      872.28      871.91     68.80 o 
  -5   3   6     2308.08     2433.54    128.57 o 
  -4   3   6     1175.44     1218.08     86.54 o 
  -3   3   6     4379.84     4313.33    108.06 o 
  -2   3   6     2304.23     2042.87     98.51 o 
  -1   3   6     6646.90     6298.99     77.23 o 
   0   3   6     7757.76     7805.70    108.16 o 
   1   3   6     5567.90     5753.90     80.40 o 
   2   3   6     1930.44     1961.78     53.49 o 
   3   3   6     4365.00     4459.39    100.87 o 
   4   3   6     1077.12     1089.34     48.09 o 
   5   3   6     2852.10     2921.96    103.38 o 
   6   3   6     1370.25     1308.96     70.99 o 
  -6   4   6       20.58       24.12     20.52 o 
  -5   4   6      318.09      344.06     53.57 o 
  -4   4   6      242.36      236.26     69.10 o 
  -3   4   6      432.73      392.03     48.59 o 
  -2   4   6      518.07      560.56     23.00 o 
  -1   4   6     4195.45     4168.12    101.54 o 
   0   4   6      305.09      353.42     20.10 o 
   1   4   6     2541.24     2668.49     84.47 o 
   2   4   6      859.70      984.84     51.28 o 
   3   4   6     1069.84     1165.45     38.95 o 
   4   4   6      600.95      635.37     37.74 o 
   5   4   6     1609.01     1611.54     76.71 o 
   6   4   6      131.50      116.79     25.48 o 
  -6   5   6        0.09       -6.97     22.84 o 
  -5   5   6     3817.27     3716.42    178.08 o 
  -4   5   6        6.51      -16.79     34.42 o 
  -3   5   6    11649.14    10760.41    290.24 o 
  -2   5   6      170.85      208.09     53.81 o 
  -1   5   6     9535.92     9294.80    157.46 o 
   0   5   6      256.79      272.18     21.14 o 
   1   5   6     6902.74     6995.35    116.77 o 
   2   5   6       21.54       15.75      9.30 o 
   3   5   6     7895.25     8058.10    144.67 o 
   4   5   6      148.35      160.06     26.07 o 
   5   5   6     2151.34     2231.75     95.15 o 
  -5   6   6      298.70      326.25     59.43 o 
  -4   6   6       19.26       64.47     32.97 o 
  -3   6   6      763.16      741.42    102.12 o 
  -2   6   6      551.01      607.45     49.97 o 
  -1   6   6      562.70      580.45     53.33 o 
   0   6   6      235.09      271.92     24.61 o 
   1   6   6      850.11      819.47     35.80 o 
   2   6   6      173.10      238.29     23.96 o 
   3   6   6     1168.76     1096.12     52.88 o 
   4   6   6      399.18      444.16     41.72 o 
   5   6   6      556.96      590.22     62.37 o 
  -4   7   6      415.20      413.64     63.00 o 
  -3   7   6      154.86      258.73     50.80 o 
  -2   7   6      529.76      483.45     58.87 o 
  -1   7   6     1914.37     2005.82     85.40 o 
   0   7   6     1808.65     1927.39     76.52 o 
   1   7   6     2884.08     2687.86    185.30 o 
   2   7   6     1471.94     1525.21     84.73 o 
   3   7   6      677.48      790.40     56.29 o 
   4   7   6      424.06      495.22     56.59 o 
  -2   8   6        5.98      -30.48     20.75 o 
  -1   8   6      450.00      409.15     47.02 o 
   0   8   6      199.63      178.43     36.39 o 
   1   8   6      343.76      336.03     51.78 o 
   2   8   6      736.33      620.97     74.04 o 
  -7   0   7     2081.12     2139.81    173.43 o 
  -5   0   7     6251.39     6422.81    191.01 o 
  -3   0   7    14396.88    13542.25    261.23 o 
  -1   0   7    33727.73    29483.79    384.67 o 
   1   0   7    35709.58    31225.63    693.56 o 
   3   0   7    17056.11    16678.39    251.10 o 
   5   0   7     9941.23     9429.17    500.53 o 
   7   0   7     2866.19     2896.19    226.27 o 
  -7   1   7       30.32       -0.19     75.90 o 
  -6   1   7        1.17        9.06     14.25 o 
  -5   1   7      104.13       95.22     17.81 o 
  -4   1   7      149.01      133.46     19.47 o 
  -3   1   7      401.62      444.37     26.25 o 
  -2   1   7     1149.20     1360.27     36.48 o 
  -1   1   7     1174.43     1252.66     28.02 o 
   0   1   7     1420.97     1555.08     92.33 o 
   1   1   7     1920.16     1938.45     41.58 o 
   2   1   7      576.11      704.22     36.65 o 
   3   1   7     1827.34     1800.28     58.34 o 
   4   1   7      589.83      611.96     27.52 o 
   5   1   7     1301.32     1316.55     53.48 o 
   6   1   7      285.76      257.45     31.86 o 
   7   1   7      565.90      616.79     74.19 o 
  -7   2   7     1597.76     1599.68    167.00 o 
  -6   2   7     1350.83     1366.16    100.07 o 
  -5   2   7     4427.80     4655.84    128.39 o 
  -4   2   7     4261.55     4159.55    102.60 o 
  -3   2   7    11204.32    11358.87    153.05 o 
  -2   2   7     5523.03     5471.45     90.91 o 
  -1   2   7    17230.62    16608.71    249.66 o 
   0   2   7     4939.54     4894.79    121.14 o 
   1   2   7    14334.01    14374.90    140.33 o 
   2   2   7     7419.06     7462.37    164.50 o 
   3   2   7     8322.51     8445.41    147.78 o 
   4   2   7     3012.29     3039.66     79.94 o 
   5   2   7     2446.75     2597.36     91.92 o 
   6   2   7      530.54      504.84     65.77 o 
  -6   3   7      109.28      123.36     34.63 o 
  -5   3   7       35.10       32.91     24.18 o 
  -4   3   7      382.73      418.94     52.85 o 
  -3   3   7        5.05       19.49     14.71 o 
  -2   3   7      606.43      633.29     35.89 o 
  -1   3   7       39.09       32.51      7.51 o 
   0   3   7      515.09      503.16     24.47 o 
   1   3   7      350.77      378.33     21.58 o 
   2   3   7      845.55      921.63     36.49 o 
   3   3   7      334.44      315.11     21.03 o 
   4   3   7      629.70      660.19     38.27 o 
   5   3   7      145.18      218.39     30.64 o 
   6   3   7      204.12      198.15     40.08 o 
  -6   4   7     2395.59     2491.55    119.80 o 
  -5   4   7      222.90      285.56     48.68 o 
  -4   4   7     4582.69     4464.20    383.26 o 
  -3   4   7      537.30      556.53     57.49 o 
  -2   4   7    10129.42     9589.29    187.17 o 
  -1   4   7     1056.90     1144.41     51.37 o 
   0   4   7    14222.57    13841.64    183.70 o 
   1   4   7     1843.44     1814.38     53.33 o 
   2   4   7     7070.43     7176.91    105.01 o 
   3   4   7     1298.43     1355.25     43.47 o 
   4   4   7     4295.71     4468.62    121.83 o 
   5   4   7      467.12      489.40     43.98 o 
   6   4   7     2751.35     2688.34    108.17 o 
  -6   5   7      118.89      174.71     38.02 o 
  -5   5   7        9.51       99.06     39.62 o 
  -4   5   7      294.28      361.74     60.23 o 
  -3   5   7        6.08       84.27     36.47 o 
  -2   5   7      904.03      970.52     59.36 o 
  -1   5   7       15.93       39.03     13.96 o 
   0   5   7     2375.00     2400.05     58.62 o 
   1   5   7       94.67      102.55     14.50 o 
   2   5   7     2093.88     2049.24     54.50 o 
   3   5   7        0.60       30.60     12.86 o 
   4   5   7     1195.71     1285.23     66.64 o 
   5   5   7       11.59       40.51     18.03 o 
  -5   6   7      204.78      199.48     46.95 o 
  -4   6   7     2699.28     2587.62    148.93 o 
  -3   6   7      493.34      491.91     63.01 o 
  -2   6   7     3793.62     3738.85    128.16 o 
  -1   6   7      642.08      602.66     44.07 o 
   0   6   7     3833.61     3968.08    105.65 o 
   1   6   7      731.18      679.85     39.50 o 
   2   6   7     3744.68     3748.41    128.62 o 
   3   6   7      633.05      715.82     49.74 o 
   4   6   7     2052.22     2166.31    111.39 o 
   5   6   7      177.46      202.09     40.84 o 
  -4   7   7      132.27      102.08     74.10 o 
  -3   7   7      241.99      295.45     53.90 o 
  -2   7   7      255.56      252.96     32.86 o 
  -1   7   7      173.78      155.75     28.19 o 
   0   7   7      225.98      299.38     38.97 o 
   1   7   7      131.74      155.61     32.12 o 
   2   7   7      202.30      282.15     38.32 o 
   3   7   7      282.62      262.61     40.43 o 
   4   7   7      104.70      125.21     39.36 o 
  -2   8   7      599.20      568.53     60.11 o 
  -1   8   7     1580.36     1575.02     91.19 o 
   0   8   7      563.26      542.87     70.31 o 
   1   8   7     1564.41     1389.02    155.28 o 
   2   8   7      417.34      390.66     60.31 o 
  -6   0   8       81.84      114.49     23.55 o 
  -4   0   8      990.92     1084.28    152.03 o 
  -2   0   8       22.43       37.89     14.39 o 
   0   0   8     6011.21     6932.48    238.98 o 
   2   0   8     7862.46     8066.22    206.90 o 
   4   0   8      317.26      384.31     34.44 o 
   6   0   8      116.89       83.72     38.13 o 
  -7   1   8      468.66      421.90    106.06 o 
  -6   1   8     3076.75     3117.69    101.13 o 
  -5   1   8     2611.49     2637.90     82.17 o 
  -4   1   8     5405.68     5339.13    111.39 o 
  -3   1   8     2029.47     2014.95     75.50 o 
  -2   1   8    19384.37    18087.46    220.02 o 
  -1   1   8      360.63      426.54     18.35 o 
   0   1   8    26546.33    25251.22    336.90 o 
   1   1   8     6177.03     6801.85    123.29 o 
   2   1   8     8706.61     8438.41    130.17 o 
   3   1   8      277.19      298.87     24.79 o 
   4   1   8     7778.25     7613.92    132.02 o 
   5   1   8      191.57      202.32     22.92 o 
   6   1   8     4323.53     4286.36    127.20 o 
   7   1   8       90.40       61.55     32.16 o 
  -7   2   8       16.39       48.65     30.31 o 
  -6   2   8        3.60        2.55     19.35 o 
  -5   2   8       10.31       11.53     16.89 o 
  -4   2   8       17.89       23.67      9.14 o 
  -3   2   8      102.77      122.37     13.62 o 
  -2   2   8     1722.45     1857.79     51.07 o 
  -1   2   8      231.31      285.18     15.24 o 
   0   2   8      841.64      915.00     50.37 o 
   1   2   8       47.98       49.83      7.81 o 
   2   2   8       16.25       98.67     14.34 o 
   3   2   8      150.89      151.12     21.86 o 
   4   2   8      548.89      553.22     38.63 o 
   5   2   8       28.02       51.48     21.30 o 
   6   2   8      594.66      606.30     71.00 o 
  -6   3   8     1543.88     1629.15    115.73 o 
  -5   3   8     2499.53     2552.31    405.51 o 
  -4   3   8     6471.28     6445.08    206.89 o 
  -3   3   8     9572.34     9340.70    162.20 o 
  -2   3   8     1675.51     1617.13     67.59 o 
  -1   3   8    12847.90    12910.77    139.77 o 
   0   3   8      775.95      804.16     48.65 o 
   1   3   8    11588.58    11343.99    155.48 o 
   2   3   8     8153.40     8127.09    122.07 o 
   3   3   8    14120.25    14333.92    171.06 o 
   4   3   8     1400.19     1477.45     57.80 o 
   5   3   8     6194.86     6319.12    181.17 o 
   6   3   8       71.33       94.50     27.56 o 
  -6   4   8       18.57      106.84     40.73 o 
  -5   4   8       14.98       22.66     21.74 o 
  -4   4   8      379.01      429.22     59.11 o 
  -3   4   8      858.15      967.62     76.26 o 
  -2   4   8       13.59       62.58     10.04 o 
  -1   4   8      883.08      892.64     44.68 o 
   0   4   8      138.33      175.69     17.44 o 
   1   4   8      382.82      396.75     26.25 o 
   2   4   8      276.73      398.40     22.10 o 
   3   4   8      751.82      791.52     37.48 o 
   4   4   8       70.62       40.38     15.15 o 
   5   4   8      822.50      847.42     55.98 o 
   6   4   8       54.23       39.07     39.77 o 
  -5   5   8     2770.85     2785.69    156.81 o 
  -4   5   8      560.92      430.33     59.64 o 
  -3   5   8     3570.30     3324.08    153.28 o 
  -2   5   8        5.70       34.02     43.57 o 
  -1   5   8    10442.70    10116.83    172.51 o 
   0   5   8       82.15      113.40     15.43 o 
   1   5   8     9550.39     9654.94    131.34 o 
   2   5   8      418.35      436.02     34.32 o 
   3   5   8     3413.07     3747.58     93.64 o 
   4   5   8        4.05       -3.21     13.52 o 
   5   5   8     2594.46     2738.21    184.89 o 
  -5   6   8        7.80       -0.12     28.13 o 
  -4   6   8       24.13        5.68     24.65 o 
  -3   6   8      323.96      246.77     46.80 o 
  -2   6   8      102.18      169.43     30.61 o 
  -1   6   8        0.96        7.16     15.74 o 
   0   6   8      309.49      299.93     29.26 o 
   1   6   8      395.71      403.27     29.95 o 
   2   6   8        7.48       95.32     28.45 o 
   3   6   8       34.08       79.13     21.80 o 
   4   6   8        0.13       19.52     21.21 o 
  -4   7   8      876.27      931.05     95.18 o 
  -3   7   8     3209.82     3118.30    166.65 o 
  -2   7   8     2325.66     2322.65     96.06 o 
  -1   7   8     2447.28     2528.43     98.23 o 
   0   7   8     2497.74     2578.67    140.76 o 
   1   7   8     2274.75     2055.27    147.54 o 
   2   7   8     1641.04     1609.36     98.31 o 
   3   7   8     2669.52     2875.14    151.85 o 
  -2   8   8      135.35       55.26     29.51 o 
  -1   8   8        0.74       39.26     20.23 o 
   0   8   8      161.96       81.36     74.48 o 
   1   8   8        4.67       65.91     35.21 o 
   2   8   8       25.06       18.18     21.12 o 
  -7   0   9     2299.51     2483.65    142.85 o 
  -5   0   9     8186.34     7486.17    332.15 o 
  -3   0   9    14627.18    14355.50    281.45 o 
  -1   0   9    28814.79    25118.73    402.63 o 
   1   0   9    51776.14    45401.21    979.95 o 
   3   0   9    19924.48    19346.14    291.94 o 
   5   0   9     4327.26     4050.47    164.43 o 
  -7   1   9      127.41      111.05     36.59 o 
  -6   1   9        0.37        8.55     17.09 o 
  -5   1   9      164.65      157.00     22.22 o 
  -4   1   9      192.81      187.11     21.22 o 
  -3   1   9      347.16      360.84     25.31 o 
  -2   1   9      403.77      555.78     28.70 o 
  -1   1   9      947.50     1027.24     30.10 o 
   0   1   9      596.32      629.33     39.07 o 
   1   1   9      170.36      268.38     72.81 o 
   2   1   9      956.32     1175.91     77.81 o 
   3   1   9       27.30       49.35     15.87 o 
   4   1   9      480.55      532.43     36.67 o 
   5   1   9       18.78       19.37     11.83 o 
   6   1   9        8.47       19.62     14.81 o 
  -7   2   9     1265.23     1127.12     94.87 o 
  -6   2   9     1225.88     1292.76    120.53 o 
  -5   2   9     3242.21     3483.60    309.57 o 
  -4   2   9     2724.65     2673.59     84.21 o 
  -3   2   9    10233.47     9882.18    133.83 o 
  -2   2   9     6121.68     6026.08    107.36 o 
  -1   2   9    16944.95    16158.17    222.16 o 
   0   2   9     7568.37     7465.32    174.44 o 
   1   2   9     9598.29     9268.09    110.28 o 
   2   2   9     4561.88     4481.45     85.66 o 
   3   2   9     8513.44     8278.53    134.32 o 
   4   2   9     4039.65     4088.55    117.82 o 
   5   2   9     6022.27     6169.88    148.19 o 
   6   2   9     1743.79     1698.17    119.73 o 
  -6   3   9       84.18       48.91     26.26 o 
  -5   3   9      168.50      209.39     42.76 o 
  -4   3   9      407.05      371.90     49.16 o 
  -3   3   9      170.36      146.20     18.18 o 
  -2   3   9      199.55      305.40     23.26 o 
  -1   3   9       33.75       40.07      8.05 o 
   0   3   9       99.72       94.94     21.18 o 
   1   3   9       17.00       22.16      7.25 o 
   2   3   9      341.18      371.23     23.86 o 
   3   3   9        6.98       14.48     10.10 o 
   4   3   9       37.80       30.29     13.84 o 
   5   3   9      123.95      106.68     36.55 o 
   6   3   9       71.83       58.65     24.90 o 
  -6   4   9     2088.96     2233.71    143.50 o 
  -5   4   9      310.12      314.57     52.25 o 
  -4   4   9     5851.44     5941.11    212.03 o 
  -3   4   9      750.57      805.14     70.92 o 
  -2   4   9     9050.36     8873.25    172.78 o 
  -1   4   9     1614.26     1624.94     54.19 o 
   0   4   9     9628.87     9502.24    126.11 o 
   1   4   9     1873.01     1953.22     55.32 o 
   2   4   9     9242.45     9567.75    132.18 o 
   3   4   9      994.97     1123.42     40.84 o 
   4   4   9     3968.13     4104.18    142.34 o 
   5   4   9      356.86      445.81     42.21 o 
   6   4   9     1515.82     1497.69     96.18 o 
  -5   5   9        0.01       50.46     60.00 o 
  -4   5   9        5.70       38.75     33.11 o 
  -3   5   9        9.64       45.24     40.31 o 
  -2   5   9        0.21       13.43     20.06 o 
  -1   5   9       72.66      109.83     19.94 o 
   0   5   9       22.00       27.35     11.09 o 
   1   5   9       25.35       45.17     11.23 o 
   2   5   9      222.58      218.09     19.18 o 
   3   5   9       20.09       19.09     16.48 o 
   4   5   9       34.00        0.22     14.81 o 
   5   5   9       12.73       41.14     22.95 o 
  -5   6   9      182.73      147.89     41.87 o 
  -4   6   9     2137.22     2095.86    136.90 o 
  -3   6   9      459.23      463.07     62.22 o 
  -2   6   9     3948.11     3730.08    245.39 o 
  -1   6   9      937.01      894.35     54.99 o 
   0   6   9     5563.63     5447.16    149.22 o 
   1   6   9      661.72      686.16     39.21 o 
   2   6   9     3863.73     3837.35    133.36 o 
   3   6   9      420.38      431.39     48.58 o 
   4   6   9     2588.27     2725.32    128.09 o 
  -4   7   9        8.45       37.95     34.79 o 
  -3   7   9       16.22       84.88     36.39 o 
  -2   7   9        0.03       40.81     19.50 o 
  -1   7   9        0.27       13.12     18.32 o 
   0   7   9        1.63        6.58     16.58 o 
   1   7   9        0.67       13.75     17.28 o 
   2   7   9        1.12       38.74     21.10 o 
   3   7   9        1.49       21.09     26.63 o 
  -2   8   9      430.51      405.08     54.91 o 
  -1   8   9     1271.16     1259.04     75.26 o 
   0   8   9      390.95      340.75     56.39 o 
   1   8   9     1494.47     1634.28    128.28 o 
  -6   0  10       71.93       66.05     24.68 o 
  -4   0  10     2731.29     2757.75    112.02 o 
  -2   0  10     7219.53     7897.57    181.37 o 
   0   0  10      454.48      478.91     65.14 o 
   2   0  10     1571.73     1733.00    122.14 o 
   4   0  10     3694.03     3334.19    211.45 o 
   6   0  10       76.29       72.94     28.81 o 
  -7   1  10       40.89       64.60     33.85 o 
  -6   1  10     3607.80     3695.37    153.83 o 
  -5   1  10      485.43      458.85     34.68 o 
  -4   1  10     8674.71     8524.61    152.49 o 
  -3   1  10     1684.52     1712.23     56.35 o 
  -2   1  10    11316.29    11138.68    161.92 o 
  -1   1  10     4500.04     4905.59     90.58 o 
   0   1  10    20708.87    19962.69    358.22 o 
   1   1  10     3958.27     4460.29    142.34 o 
   2   1  10    15194.25    14843.41    246.24 o 
   3   1  10      305.75      336.42     32.69 o 
   4   1  10     5547.49     5415.15    130.70 o 
   5   1  10     2893.89     2833.44     94.37 o 
   6   1  10     2744.89     2787.48    122.63 o 
  -7   2  10      196.29      211.19     37.43 o 
  -6   2  10      338.65      269.13     49.04 o 
  -5   2  10      574.43      463.83     61.66 o 
  -4   2  10      277.33      212.40     24.27 o 
  -3   2  10      250.68      292.19     23.52 o 
  -2   2  10      637.96      836.34     36.73 o 
  -1   2  10      570.82      695.60     27.81 o 
   0   2  10      886.17     1035.48     67.39 o 
   1   2  10       38.11       44.25     11.03 o 
   2   2  10      155.03      236.64     24.19 o 
   3   2  10       99.34      114.74     16.04 o 
   4   2  10     1108.33     1148.55     58.86 o 
   5   2  10      114.71      156.19     25.69 o 
   6   2  10       10.75       25.41     23.09 o 
  -6   3  10      190.85      255.08     48.61 o 
  -5   3  10     5789.29     5881.72    215.59 o 
  -4   3  10      362.77      386.51     51.12 o 
  -3   3  10     7411.97     7601.72    209.89 o 
  -2   3  10     3355.09     3217.05     73.86 o 
  -1   3  10     8664.54     7773.89    142.41 o 
   0   3  10     1651.90     1635.06     77.13 o 
   1   3  10    21136.68    20403.46    318.23 o 
   2   3  10     1696.66     1686.21     55.51 o 
   3   3  10    11109.96    11016.53    195.43 o 
   4   3  10     3170.98     3096.66    101.19 o 
   5   3  10     2339.12     2650.50    143.14 o 
   6   3  10     1141.75     1225.48     83.77 o 
  -6   4  10        0.53       28.07     23.29 o 
  -5   4  10      201.19      332.06     55.69 o 
  -4   4  10      582.89      639.52     69.22 o 
  -3   4  10     1165.66     1263.85     91.02 o 
  -2   4  10      166.05      322.05     31.53 o 
  -1   4  10     2780.96     2803.72     75.26 o 
   0   4  10      439.91      482.35     37.08 o 
   1   4  10      761.64      755.16     30.61 o 
   2   4  10      325.01      401.20     24.63 o 
   3   4  10      360.39      395.46     28.47 o 
   4   4  10      369.97      384.40     36.44 o 
   5   4  10      313.51      293.38     42.84 o 
  -5   5  10     2372.15     2714.80    158.68 o 
  -4   5  10      159.39      183.89     43.53 o 
  -3   5  10     4982.56     5123.46    284.97 o 
  -2   5  10       21.05       35.03     23.41 o 
  -1   5  10     9017.05     8742.47    164.30 o 
   0   5  10       60.02       73.63     16.92 o 
   1   5  10     7870.44     8050.92    148.61 o 
   2   5  10       30.71       49.02     13.29 o 
   3   5  10     4116.78     4315.03    147.18 o 
   4   5  10      114.42      101.86     25.60 o 
   5   5  10     2828.65     3054.40    139.26 o 
  -5   6  10      201.94      145.77     61.46 o 
  -4   6  10      268.45      213.79     50.04 o 
  -3   6  10       69.18       67.32     31.61 o 
  -2   6  10      137.69      242.08     47.99 o 
  -1   6  10      146.79      156.74     26.60 o 
   0   6  10        0.92        6.05     14.68 o 
   1   6  10       88.97       64.18     17.02 o 
   2   6  10       98.95      128.50     25.09 o 
   3   6  10       11.52        1.60     16.41 o 
   4   6  10       22.27       72.84     26.28 o 
  -3   7  10     1419.25     1380.18    113.26 o 
  -2   7  10     1538.08     1311.52    123.74 o 
  -1   7  10     2216.44     2138.13     93.64 o 
   0   7  10     1555.73     1487.70     85.65 o 
   1   7  10     2378.35     2501.29    114.24 o 
   2   7  10     1510.60     1602.93     90.46 o 
   3   7  10     2124.36     1967.99    108.37 o 
  -1   8  10       13.68        8.82     17.52 o 
   0   8  10       94.73      104.67     33.61 o 
   1   8  10       18.79        2.33     36.26 o 
  -7   0  11     1702.50     1715.52    189.24 o 
  -5   0  11     3768.16     3626.80    144.13 o 
  -3   0  11    12943.35    12970.13    271.72 o 
  -1   0  11    30837.66    27834.27    456.43 o 
   1   0  11    18540.19    17853.74    504.64 o 
   3   0  11    14827.10    14233.38    475.04 o 
   5   0  11     9137.95     8573.30    261.23 o 
  -7   1  11      598.58      650.99    137.20 o 
  -6   1  11       17.48       31.32     22.25 o 
  -5   1  11     1467.28     1407.13     61.62 o 
  -4   1  11       75.30       83.07     17.22 o 
  -3   1  11     2426.17     2358.82     69.14 o 
  -2   1  11     1310.90     1555.46     56.69 o 
  -1   1  11     3030.83     2998.97     76.36 o 
   0   1  11       19.03       42.43     20.86 o 
   1   1  11     2387.63     2498.28    108.30 o 
   2   1  11      239.64      304.74     23.53 o 
   3   1  11      529.97      555.62     57.73 o 
   4   1  11     1755.27     1778.93     70.99 o 
   5   1  11      143.75      158.80     24.54 o 
   6   1  11      159.74      243.40     51.01 o 
  -6   2  11     1058.65     1029.89    163.20 o 
  -5   2  11     3686.42     3892.85    275.43 o 
  -4   2  11     2055.33     1942.35     65.98 o 
  -3   2  11     6733.15     6577.43    124.30 o 
  -2   2  11     4315.63     4267.68    104.66 o 
  -1   2  11     7358.64     7051.08    395.75 o 
   0   2  11     9276.71     9527.72    221.38 o 
   1   2  11    14183.00    14128.54    167.54 o 
   2   2  11     4901.36     4964.24    108.42 o 
   3   2  11     7960.50     8060.24    160.15 o 
   4   2  11     1469.66     1592.18     70.57 o 
   5   2  11     2226.96     2259.98    103.17 o 
   6   2  11      888.55      944.34     92.64 o 
  -6   3  11      741.22      818.33     85.13 o 
  -5   3  11      404.85      561.88     68.12 o 
  -4   3  11     1037.26     1056.03     84.32 o 
  -3   3  11     1042.32     1067.23     53.31 o 
  -2   3  11     1152.62     1101.65     67.23 o 
  -1   3  11     1221.25     1342.95     73.03 o 
   0   3  11     2206.97     2193.34     93.97 o 
   1   3  11      749.30      785.73     33.40 o 
   2   3  11      617.35      656.34     35.55 o 
   3   3  11     1056.62     1129.85     57.74 o 
   4   3  11        8.31       27.67     16.32 o 
   5   3  11      289.45      330.05     42.99 o 
   6   3  11       47.36       34.19     29.07 o 
  -6   4  11     1165.97     1196.92    107.85 o 
  -5   4  11      166.87      207.39     48.31 o 
  -4   4  11     3498.81     3571.30    166.00 o 
  -3   4  11      732.54      822.61     75.37 o 
  -2   4  11     6453.72     6512.03    208.30 o 
  -1   4  11     2543.17     2654.62     89.48 o 
   0   4  11     5346.46     5382.76    133.67 o 
   1   4  11     1155.14     1148.35     46.98 o 
   2   4  11     5741.34     5813.98     99.70 o 
   3   4  11      473.04      506.82     32.99 o 
   4   4  11     5497.10     5391.74    170.71 o 
   5   4  11      584.31      572.67     58.04 o 
  -5   5  11        3.17       87.98     36.48 o 
  -4   5  11      544.26      553.50    104.25 o 
  -3   5  11        3.42       54.35     29.62 o 
  -2   5  11      544.73      554.73     63.57 o 
  -1   5  11        0.96        5.72     24.78 o 
   0   5  11      531.43      546.14     38.40 o 
   1   5  11       33.49       65.53     16.32 o 
   2   5  11      760.01      726.48     41.03 o 
   3   5  11      222.40      237.25     36.64 o 
   4   5  11      420.16      448.45     51.90 o 
   5   5  11       49.16       41.80     25.91 o 
  -4   6  11     1915.54     1921.61    139.89 o 
  -3   6  11      411.17      425.38     62.79 o 
  -2   6  11     2860.23     2582.70    144.27 o 
  -1   6  11      787.66      711.34     58.59 o 
   0   6  11     4230.28     4356.83    117.84 o 
   1   6  11      494.09      541.43     43.13 o 
   2   6  11     3944.31     3985.58    130.52 o 
   3   6  11      212.75      290.92     40.87 o 
   4   6  11     1751.97     1782.95    106.11 o 
  -3   7  11      189.95      237.36     51.67 o 
  -2   7  11      404.77      390.55     73.44 o 
  -1   7  11      242.18      290.04     37.24 o 
   0   7  11      389.06      458.11     88.26 o 
   1   7  11      131.04      159.48     32.79 o 
   2   7  11      189.94      198.63     33.15 o 
   3   7  11       41.81      108.95     29.62 o 
  -1   8  11     1131.96     1106.60     72.73 o 
   0   8  11      391.40      507.81     71.51 o 
   1   8  11     1216.78     1292.68    137.75 o 
  -6   0  12     4347.62     4101.08    169.33 o 
  -4   0  12     3189.69     3275.79    128.79 o 
  -2   0  12       90.30       90.08     20.57 o 
   0   0  12     9593.01    10451.54    357.75 o 
   2   0  12     6003.79     5976.28    261.73 o 
   4   0  12       16.05       29.95     30.24 o 
   6   0  12      177.43      186.88     58.99 o 
  -6   1  12     1060.49     1011.59     72.37 o 
  -5   1  12     1639.84     1651.57     67.89 o 
  -4   1  12     4151.70     4306.94    105.79 o 
  -3   1  12     1613.00     1827.62     62.41 o 
  -2   1  12     6598.08     6500.41    120.65 o 
  -1   1  12      901.94      823.35     36.91 o 
   0   1  12     4868.89     5085.21    163.82 o 
   1   1  12     1821.39     2341.87    108.67 o 
   2   1  12     8891.28     8558.14    142.89 o 
   3   1  12     2028.40     1926.55     71.96 o 
   4   1  12     6115.09     6138.31    142.00 o 
   5   1  12      534.20      550.29     43.56 o 
   6   1  12     2179.40     1997.92    106.94 o 
  -6   2  12        7.23       16.67     29.52 o 
  -5   2  12      488.89      555.74    126.80 o 
  -4   2  12      884.47      946.16     47.03 o 
  -3   2  12     2558.35     2596.89     74.85 o 
  -2   2  12     5828.63     6290.15    118.13 o 
  -1   2  12     1953.72     1885.66     54.10 o 
   0   2  12     1063.45     1058.57     67.88 o 
   1   2  12     1001.19     1064.90     46.79 o 
   2   2  12     1088.33     1127.07     49.79 o 
   3   2  12     2646.60     2587.50     88.94 o 
   4   2  12     3640.97     3564.14    109.74 o 
   5   2  12      633.69      676.28     50.23 o 
   6   2  12      792.11      814.23     87.80 o 
  -6   3  12     1257.25     1388.24    131.15 o 
  -5   3  12      966.58      870.03    146.37 o 
  -4   3  12     1135.47     1252.20     93.22 o 
  -3   3  12     2806.42     2708.31     96.49 o 
  -2   3  12     2254.68     2201.30     75.26 o 
  -1   3  12    11554.11    11319.14    606.53 o 
   0   3  12     8158.90     8454.77    212.10 o 
   1   3  12     8536.22     8568.22    175.65 o 
   2   3  12     2230.60     2323.19     68.80 o 
   3   3  12     2479.93     2571.25     92.56 o 
   4   3  12      675.85      711.54     50.00 o 
   5   3  12     2447.48     2486.09    116.29 o 
   6   3  12      676.77      869.65     92.58 o 
  -6   4  12      222.83      236.58     52.98 o 
  -5   4  12     1410.64     1567.48    116.76 o 
  -4   4  12      243.04      295.93     50.26 o 
  -3   4  12     1610.90     1577.20    105.60 o 
  -2   4  12      103.62      216.72     36.12 o 
  -1   4  12     3969.57     4100.52    140.08 o 
   0   4  12      287.86      359.04     34.36 o 
   1   4  12     2478.32     2383.74     70.23 o 
   2   4  12      285.03      326.82     28.36 o 
   3   4  12      151.72      124.98     23.07 o 
   4   4  12        4.40       19.13     21.66 o 
   5   4  12      309.26      342.81     46.65 o 
  -5   5  12     1386.38     1448.05    119.16 o 
  -4   5  12      112.01      134.93     39.96 o 
  -3   5  12     4333.69     4215.84    186.83 o 
  -2   5  12       44.93      119.12     82.75 o 
  -1   5  12     3117.99     3053.17     95.02 o 
   0   5  12      866.52      836.43     48.29 o 
   1   5  12     4793.44     4830.62    108.41 o 
   2   5  12      426.73      459.06     34.32 o 
   3   5  12     6874.85     6913.45    195.64 o 
   4   5  12       10.54       47.48     29.88 o 
   5   5  12     2380.37     2737.86    135.25 o 
  -4   6  12      472.69      493.01     70.37 o 
  -3   6  12     1085.26      965.52     94.19 o 
  -2   6  12      424.40      431.23     78.23 o 
  -1   6  12      545.66      486.53     50.41 o 
   0   6  12      319.07      282.26     39.90 o 
   1   6  12     1072.80     1088.50     52.46 o 
   2   6  12      445.09      524.26     45.06 o 
   3   6  12     1232.93     1196.10     81.81 o 
   4   6  12      123.02       80.31     32.51 o 
  -3   7  12      885.04      839.97     90.94 o 
  -2   7  12     1044.91     1059.76     99.17 o 
  -1   7  12     2191.47     2065.47     94.97 o 
   0   7  12      814.68      857.38     84.08 o 
   1   7  12     2280.64     2227.04    120.49 o 
   2   7  12      370.48      413.65     47.60 o 
   3   7  12      858.55      932.22     76.18 o 
   0   8  12      464.93      565.43     75.36 o 
  -5   0  13     2960.61     3042.27    135.90 o 
  -3   0  13    11453.82    11641.89    263.43 o 
  -1   0  13    20493.38    18167.88    641.19 o 
   1   0  13    15238.73    15914.46    494.95 o 
   3   0  13    10344.95     9002.80    358.42 o 
   5   0  13     4549.96     4557.21    270.71 o 
  -6   1  13      261.56      252.45     38.76 o 
  -5   1  13     2860.31     2833.27     91.92 o 
  -4   1  13      539.07      516.06     36.79 o 
  -3   1  13     6737.72     6470.86    129.59 o 
  -2   1  13      403.50      485.77     31.99 o 
  -1   1  13     6862.59     6615.24    135.62 o 
   0   1  13     2240.39     2444.87    119.05 o 
   1   1  13     5807.03     6283.45    201.20 o 
   2   1  13     1066.61     1143.95     46.04 o 
   3   1  13     4982.61     4891.43    140.18 o 
   4   1  13       95.12      129.79     22.96 o 
   5   1  13     1564.45     1551.34     89.98 o 
   6   1  13      247.89      260.78     48.04 o 
  -6   2  13      302.74      326.27     69.58 o 
  -5   2  13     1242.25     1256.44     76.55 o 
  -4   2  13      891.10      868.72     46.45 o 
  -3   2  13     1954.87     2024.04     67.39 o 
  -2   2  13     1912.22     1948.66     61.97 o 
  -1   2  13     4119.48     4233.70    139.03 o 
   0   2  13     1809.44     1852.90     94.86 o 
   1   2  13     5694.77     5473.59    148.05 o 
   2   2  13     2053.66     2086.30     70.26 o 
   3   2  13     3201.35     3301.40    101.75 o 
   4   2  13     1591.44     1637.43     75.42 o 
   5   2  13     2006.33     2165.19     91.60 o 
   6   2  13      953.79     1072.88    102.02 o 
  -6   3  13      862.54      953.28    110.37 o 
  -5   3  13      738.83      819.09     82.41 o 
  -4   3  13     1571.91     1502.28    103.84 o 
  -3   3  13      686.92      758.19     50.11 o 
  -2   3  13     3583.74     3572.55    118.97 o 
  -1   3  13     2709.95     2870.11    140.57 o 
   0   3  13     2599.58     2508.97    109.49 o 
   1   3  13     1990.98     1766.14    119.85 o 
   2   3  13     1405.41     1474.22     55.95 o 
   3   3  13       43.09       64.48     17.82 o 
   4   3  13     1429.43     1564.82     75.95 o 
   5   3  13      155.80      214.41     41.90 o 
  -6   4  13      908.27      985.14    160.95 o 
  -5   4  13      225.90      231.07     52.27 o 
  -4   4  13     2020.60     2110.71    166.80 o 
  -3   4  13      740.22      776.90     77.21 o 
  -2   4  13     2985.41     3057.91    120.14 o 
  -1   4  13      674.38      631.70     55.87 o 
   0   4  13     5513.04     5337.10    141.47 o 
   1   4  13     1111.18     1045.63     53.59 o 
   2   4  13     5037.23     5046.64    112.58 o 
   3   4  13     1312.18     1359.76     66.84 o 
   4   4  13     2407.20     2507.62    116.99 o 
   5   4  13      328.37      440.22     53.99 o 
  -5   5  13        2.09       56.20     35.88 o 
  -4   5  13     2101.22     2163.68    139.61 o 
  -3   5  13       18.26        8.13     30.24 o 
  -2   5  13     2590.36     2501.69    139.46 o 
  -1   5  13       71.78      128.46     26.05 o 
   0   5  13     3786.08     3603.27    117.92 o 
   1   5  13       67.75       64.81     20.99 o 
   2   5  13     4744.48     4726.26    113.52 o 
   3   5  13       73.56       75.98     24.29 o 
   4   5  13     1756.32     1943.79    107.98 o 
  -4   6  13      825.40      856.61    160.81 o 
  -3   6  13      213.81      316.24     57.16 o 
  -2   6  13     1981.09     1850.24    126.37 o 
  -1   6  13       68.06      124.64     30.71 o 
   0   6  13     1653.41     1765.29     76.05 o 
   1   6  13      216.96      214.15     29.93 o 
   2   6  13     1217.30     1211.58     68.49 o 
   3   6  13      617.27      617.90     60.66 o 
   4   6  13     1273.78     1246.29     90.93 o 
  -3   7  13      458.04      521.30     74.81 o 
  -2   7  13      704.47      745.03     85.00 o 
  -1   7  13      482.93      511.15     49.13 o 
   0   7  13      490.48      569.17     55.13 o 
   1   7  13      363.37      356.66     45.37 o 
   2   7  13       80.47       97.71     27.49 o 
  -6   0  14     1192.31     1382.72    156.31 o 
  -4   0  14     4330.37     4645.47    163.47 o 
  -2   0  14     5682.46     5794.11    168.72 o 
   0   0  14     5632.66     6263.25    277.82 o 
   2   0  14     8652.06     8286.35    340.25 o 
   4   0  14     3088.49     3144.36    215.61 o 
   6   0  14      888.95      825.44    123.58 o 
  -6   1  14      739.42      719.29     67.80 o 
  -5   1  14      129.70      159.93     24.00 o 
  -4   1  14     1526.15     1511.90     63.41 o 
  -3   1  14        5.72       38.86     15.98 o 
  -2   1  14     3313.01     3365.48     87.13 o 
  -1   1  14       55.86       50.18     14.05 o 
   0   1  14     4069.93     4184.74    156.21 o 
   1   1  14     1549.81     1595.85     96.12 o 
   2   1  14     3804.82     3682.73    138.29 o 
   3   1  14      390.82      422.50     41.32 o 
   4   1  14     2865.38     2824.82    111.90 o 
   5   1  14       82.88      126.87     31.51 o 
   6   1  14     1120.35      982.19     78.22 o 
  -6   2  14     1557.51     1518.26    215.20 o 
  -5   2  14      957.68     1026.92     70.28 o 
  -4   2  14     3401.02     3479.52    106.42 o 
  -3   2  14      918.48      997.21     50.50 o 
  -2   2  14     6601.72     6417.78    179.08 o 
  -1   2  14     5985.42     5919.23    245.64 o 
   0   2  14     8199.37     8368.74    227.41 o 
   1   2  14     3435.98     3440.44     82.63 o 
   2   2  14     5490.13     5259.98    119.85 o 
   3   2  14      342.56      351.19     35.59 o 
   4   2  14     3501.12     3385.28    111.70 o 
   5   2  14      807.59      832.65     58.09 o 
   6   2  14     1279.82     1360.01    116.64 o 
  -6   3  14        9.14       48.92     31.19 o 
  -5   3  14      686.13      623.62     72.92 o 
  -4   3  14      244.03      238.13     56.29 o 
  -3   3  14     2392.05     2436.38     95.06 o 
  -2   3  14      572.30      594.77     64.88 o 
  -1   3  14     3917.52     3966.69    200.91 o 
   0   3  14      739.23      654.03     58.10 o 
   1   3  14     3664.65     3464.09    114.91 o 
   2   3  14      553.74      570.53     40.50 o 
   3   3  14     3128.64     3170.15    104.55 o 
   4   3  14      478.81      488.06     44.38 o 
   5   3  14     1484.79     1565.06     94.99 o 
  -5   4  14     2226.63     2248.57    144.89 o 
  -4   4  14        2.38       -3.00     19.69 o 
  -3   4  14     5716.04     5486.18    240.59 o 
  -2   4  14       45.26      113.45     24.43 o 
  -1   4  14     2867.76     2650.28    211.92 o 
   0   4  14      133.90      117.36     23.33 o 
   1   4  14     3601.10     3623.68    104.47 o 
   2   4  14       42.04       62.18     15.30 o 
   3   4  14     4968.99     5012.88    135.55 o 
   4   4  14        2.05       65.27     26.65 o 
   5   4  14     1346.73     1235.07    116.15 o 
  -5   5  14      839.37      856.73     92.30 o 
  -4   5  14        0.46       52.03     28.10 o 
  -3   5  14     1512.06     1430.41    172.11 o 
  -2   5  14      214.72      302.96     52.59 o 
  -1   5  14     3457.02     3353.56    121.29 o 
   0   5  14       32.29       53.64     20.88 o 
   1   5  14     2748.50     2626.33     92.17 o 
   2   5  14       47.81       87.33     17.06 o 
   3   5  14     1583.95     1752.83    107.66 o 
   4   5  14        6.79      -25.25     23.85 o 
  -4   6  14       33.84       -7.60     47.64 o 
  -3   6  14     1509.90     1686.36    155.40 o 
  -2   6  14      311.61      343.76     62.67 o 
  -1   6  14     3228.04     3110.94    164.61 o 
   0   6  14      228.04      243.68     33.12 o 
   1   6  14     3165.66     3051.58    105.50 o 
   2   6  14       23.89       25.58     17.80 o 
   3   6  14     1262.70     1483.87     93.98 o 
  -3   7  14      601.29      678.82    114.41 o 
  -2   7  14       80.13       77.47     35.22 o 
  -1   7  14      443.36      456.17     46.68 o 
   0   7  14      347.87      325.83     51.65 o 
   1   7  14      644.37      568.85     57.30 o 
   2   7  14     1026.61     1085.97     82.11 o 
  -5   0  15     1206.49     1282.35    116.00 o 
  -3   0  15     3084.71     3043.16    126.24 o 
  -1   0  15     3787.93     3463.35    132.69 o 
   1   0  15     4813.33     4850.76    257.95 o 
   3   0  15     2941.86     2713.58    194.82 o 
   5   0  15     1977.33     1717.60    170.86 o 
  -6   1  15      392.58      331.43     55.05 o 
  -5   1  15     3508.52     3545.21    107.61 o 
  -4   1  15     1020.12      992.06     52.49 o 
  -3   1  15     7066.23     7013.13    179.29 o 
  -2   1  15      592.52      639.00     38.29 o 
  -1   1  15    10632.59    10484.16    230.74 o 
   0   1  15     1859.06     1948.10    108.25 o 
   1   1  15     7915.07     8248.20    470.85 o 
   2   1  15     3557.81     3675.34    103.39 o 
   3   1  15     4827.46     4647.95    186.85 o 
   4   1  15      648.76      635.58     54.75 o 
   5   1  15     2672.25     2526.48    176.26 o 
   6   1  15      127.56      156.56     44.24 o 
  -6   2  15       88.49      127.30     80.81 o 
  -5   2  15      192.80      191.19     32.74 o 
  -4   2  15      511.67      539.49     39.22 o 
  -3   2  15      748.79      809.35     44.62 o 
  -2   2  15      867.42      941.86     44.85 o 
  -1   2  15     2630.15     2838.86    144.73 o 
   0   2  15      512.27      476.37     18.67 o 
   1   2  15     2591.65     2463.34     89.74 o 
   2   2  15      934.97      994.52     50.62 o 
   3   2  15     2131.48     2008.33     94.71 o 
   4   2  15      731.98      709.20     51.82 o 
   5   2  15     1007.42     1059.96     67.51 o 
  -6   3  15     1026.73     1295.27    112.21 o 
  -5   3  15      971.61     1047.27     95.76 o 
  -4   3  15     2561.07     2624.46    143.78 o 
  -3   3  15     1967.94     1909.29     86.46 o 
  -2   3  15     4498.65     4524.74    191.46 o 
  -1   3  15     2023.75     1988.60    105.17 o 
   0   3  15     4918.09     4977.46    172.95 o 
   1   3  15     3046.38     2946.72    108.29 o 
   2   3  15     4076.85     3871.66    108.61 o 
   3   3  15     1924.67     1859.76     81.17 o 
   4   3  15     2426.40     2494.44     99.96 o 
   5   3  15      456.41      456.85     54.03 o 
  -5   4  15      262.20      365.79     63.52 o 
  -4   4  15      268.96      356.47     59.30 o 
  -3   4  15      429.17      418.10     61.27 o 
  -2   4  15      651.54      661.33     72.10 o 
  -1   4  15      449.04      450.52    120.03 o 
   0   4  15     1591.34     1441.75     75.13 o 
   1   4  15      650.64      607.87     53.42 o 
   2   4  15     1306.47     1309.99     64.49 o 
   3   4  15      231.91      282.09     33.80 o 
   4   4  15      924.91      960.64     77.75 o 
   5   4  15       32.89       61.76     29.59 o 
  -5   5  15        0.19       26.60     35.99 o 
  -4   5  15     2124.55     2343.25    329.07 o 
  -3   5  15       14.17       43.41     29.49 o 
  -2   5  15     5085.45     4817.52    204.87 o 
  -1   5  15        2.67       -6.40     12.46 o 
   0   5  15     5319.71     5162.88    186.31 o 
   1   5  15       27.04       31.27     14.88 o 
   2   5  15     2388.34     2415.60     82.76 o 
   3   5  15       44.06       28.84     18.41 o 
   4   5  15     2022.78     2165.39    117.74 o 
  -4   6  15      206.74      264.71     56.62 o 
  -3   6  15       48.57       83.02     38.58 o 
  -2   6  15      448.49      386.44     62.43 o 
  -1   6  15      163.32      199.86     46.83 o 
   0   6  15      547.13      571.62     45.18 o 
   1   6  15      319.59      291.63     46.23 o 
   2   6  15      613.11      626.04     50.99 o 
   3   6  15       22.22       -9.58     18.90 o 
  -2   7  15      601.97      721.71     86.79 o 
  -1   7  15      894.22      872.91     77.44 o 
   0   7  15      979.07     1010.61     77.31 o 
   1   7  15     1287.86     1296.48     87.52 o 
   2   7  15     2093.45     1889.92    124.52 o 
  -6   0  16     1461.76     1596.82    170.55 o 
  -4   0  16     3096.96     3290.60    144.48 o 
  -2   0  16    11976.02    11821.82    275.87 o 
   0   0  16     9427.97    10413.26    394.22 o 
   2   0  16     4545.92     4551.06    261.03 o 
   4   0  16     6106.90     5921.70    318.78 o 
   6   0  16     2810.25     2620.69    229.39 o 
  -6   1  16       20.81       47.23     23.42 o 
  -5   1  16        0.08       14.62     16.26 o 
  -4   1  16       24.91       53.40     16.24 o 
  -3   1  16        1.11       31.98     15.68 o 
  -2   1  16      193.15      249.18     25.48 o 
  -1   1  16        0.76       32.81     16.28 o 
   0   1  16     1114.60     1162.86    108.45 o 
   1   1  16      380.94      447.05     58.06 o 
   2   1  16      637.30      653.39     42.39 o 
   3   1  16      293.34      312.81     51.77 o 
   4   1  16      576.15      543.01     67.67 o 
   5   1  16        0.71       48.24     29.39 o 
  -6   2  16     1852.78     1997.09    134.77 o 
  -5   2  16     1609.45     1755.93     94.38 o 
  -4   2  16     4641.92     4619.87    119.85 o 
  -3   2  16     2551.76     2618.57     83.47 o 
  -2   2  16     5647.03     5421.85    135.28 o 
  -1   2  16     3627.19     3594.68    115.21 o 
   0   2  16     8355.21     8349.35    181.87 o 
   1   2  16     5995.70     5861.28    165.05 o 
   2   2  16     8389.29     8005.72    197.77 o 
   3   2  16     2221.09     2134.00    117.52 o 
   4   2  16     3306.00     3236.18    130.92 o 
   5   2  16      803.71      812.73     68.76 o 
  -6   3  16       32.14       44.12     28.22 o 
  -5   3  16      272.63      295.46     53.62 o 
  -4   3  16      206.67      174.82     44.66 o 
  -3   3  16      786.09      751.37     55.79 o 
  -2   3  16      200.06      270.53     35.34 o 
  -1   3  16     1128.44     1176.98     90.07 o 
   0   3  16        8.93       17.28     21.19 o 
   1   3  16      776.23      801.04     57.96 o 
   2   3  16      198.37      219.04     27.14 o 
   3   3  16      701.55      688.82     59.26 o 
   4   3  16      208.88      177.89     29.17 o 
   5   3  16      449.04      523.73     67.08 o 
  -5   4  16     2022.28     1828.15    134.50 o 
  -4   4  16      138.15      126.83     51.43 o 
  -3   4  16     4254.75     4246.26    190.78 o 
  -2   4  16       41.05       47.60     18.32 o 
  -1   4  16     5527.58     5633.55    166.40 o 
   0   4  16      513.21      585.55     58.90 o 
   1   4  16     4190.68     3960.78    115.33 o 
   2   4  16      922.63      890.14     54.22 o 
   3   4  16     4173.18     4139.05    127.51 o 
   4   4  16      168.04      142.57     33.40 o 
   5   4  16     2036.98     2118.55    144.03 o 
  -4   5  16       18.06       66.24     40.10 o 
  -3   5  16       98.92      114.79     40.27 o 
  -2   5  16       30.24      126.85     41.08 o 
  -1   5  16      207.09      193.67     32.22 o 
   0   5  16       11.68       27.62     16.81 o 
   1   5  16      442.87      451.07     39.99 o 
   2   5  16        2.37       56.40     20.23 o 
   3   5  16      698.64      740.78     66.80 o 
   4   5  16        0.90       24.51     22.68 o 
  -3   6  16     2203.74     2264.45    423.35 o 
  -2   6  16       53.85       37.83     24.80 o 
  -1   6  16     3422.47     3403.65    179.16 o 
   0   6  16      539.27      504.94     43.59 o 
   1   6  16     2390.15     2259.01     93.99 o 
   2   6  16     1253.89     1340.52     88.70 o 
   3   6  16     1272.64     1326.95     91.47 o 
  -2   7  16      119.53      128.00     41.48 o 
  -1   7  16      611.80      607.39     65.76 o 
   0   7  16      329.73      365.32     64.54 o 
   1   7  16      675.05      559.84     59.08 o 
  -5   0  17      177.04      204.20     66.00 o 
  -3   0  17      119.18       71.36     26.57 o 
  -1   0  17        8.93       39.34     21.93 o 
   1   0  17      524.95      653.66    101.52 o 
   3   0  17      285.79      324.00     73.64 o 
   5   0  17        4.45       13.46     34.86 o 
  -6   1  17      223.36      266.21     40.89 o 
  -5   1  17     3531.94     3578.78    112.47 o 
  -4   1  17      572.54      585.29     42.42 o 
  -3   1  17     5964.11     6234.28    138.95 o 
  -2   1  17     1548.27     1572.51     80.49 o 
  -1   1  17    10257.12     9945.10    174.53 o 
   0   1  17      950.58     1061.61     68.81 o 
   1   1  17    12019.99    11903.98    470.55 o 
   2   1  17      819.64      835.72     66.75 o 
   3   1  17     5819.67     5357.16    212.74 o 
   4   1  17      760.31      779.41     83.18 o 
   5   1  17     2718.38     2659.94    160.87 o 
  -6   2  17       10.35       53.49     26.28 o 
  -5   2  17        0.04       24.12     20.02 o 
  -4   2  17        0.02       20.19     19.80 o 
  -3   2  17      126.99      151.99     28.86 o 
  -2   2  17        0.59      156.45     28.01 o 
  -1   2  17      924.19      913.77     43.97 o 
   0   2  17        6.80       17.48     15.94 o 
   1   2  17      863.27      871.49     63.36 o 
   2   2  17       38.48       80.26     20.51 o 
   3   2  17      691.34      655.69     57.47 o 
   4   2  17      280.02      253.26     39.44 o 
   5   2  17      582.96      557.88     59.01 o 
  -5   3  17      700.61      754.46     84.04 o 
  -4   3  17     2756.91     2830.17    165.38 o 
  -3   3  17     2679.69     2442.68    130.52 o 
  -2   3  17     4581.08     4937.55    176.00 o 
  -1   3  17     2075.16     2152.01    104.63 o 
   0   3  17     5553.33     5593.98    224.38 o 
   1   3  17      514.56      403.05     77.88 o 
   2   3  17     4611.61     4425.00    122.06 o 
   3   3  17     1511.96     1413.72     85.94 o 
   4   3  17     2833.50     2930.95    130.10 o 
   5   3  17      900.87      993.40     96.38 o 
  -5   4  17        1.85        5.46     20.36 o 
  -4   4  17        1.38        4.02     23.00 o 
  -3   4  17       45.92       84.34     62.47 o 
  -2   4  17       78.74       86.38     31.69 o 
  -1   4  17        9.74       67.47     23.70 o 
   0   4  17      212.07      175.68     36.31 o 
   1   4  17       40.15       56.25     17.76 o 
   2   4  17       44.54       55.66     17.08 o 
   3   4  17        0.81        6.91     18.51 o 
   4   4  17       11.37       56.49     23.80 o 
  -4   5  17     2561.58     2612.30    409.22 o 
  -3   5  17       63.12      112.17     37.05 o 
  -2   5  17     3861.01     3894.35    404.75 o 
  -1   5  17        5.55       13.91     20.94 o 
   0   5  17     5897.95     5529.42    387.79 o 
   1   5  17      107.83       59.07     20.41 o 
   2   5  17     5720.19     5813.23    154.53 o 
   3   5  17       16.53       29.19     29.14 o 
   4   5  17     2752.21     2782.97    138.16 o 
  -3   6  17        2.69       34.67     28.10 o 
  -2   6  17        5.57       41.31     25.56 o 
  -1   6  17       45.94      120.17     39.19 o 
   0   6  17       15.81       21.93     14.98 o 
   1   6  17      232.03      195.52     30.41 o 
   2   6  17      249.25      229.85     39.44 o 
   3   6  17        5.48       39.65     82.54 o 
  -1   7  17     1091.37     1009.26     84.54 o 
   0   7  17     1257.26     1295.04     96.43 o 
   1   7  17     1184.81     1193.39     86.14 o 
  -6   0  18     2208.24     2202.76    206.89 o 
  -4   0  18     3847.42     4088.33    191.95 o 
  -2   0  18    10564.86    10100.22    260.72 o 
   0   0  18    19303.59    21121.66    646.59 o 
   2   0  18     8733.53     8813.63    397.43 o 
   4   0  18     6123.25     5320.05    318.95 o 
  -6   1  18       57.07       67.80     35.95 o 
  -5   1  18      104.92      169.25     33.41 o 
  -4   1  18      128.07      132.74     22.39 o 
  -3   1  18      101.12      111.23     21.38 o 
  -2   1  18      147.11      162.03     21.98 o 
  -1   1  18      112.12      164.27     34.84 o 
   0   1  18       10.12       23.59     21.32 o 
   1   1  18       99.13      159.33     44.81 o 
   2   1  18        6.69        6.06     25.29 o 
   3   1  18       64.91       10.74     22.43 o 
   4   1  18       19.35       61.07     30.57 o 
   5   1  18      134.21       89.03     35.40 o 
  -6   2  18     1020.85     1063.33    102.04 o 
  -5   2  18      914.18      920.85     89.26 o 
  -4   2  18     3347.37     3462.21    177.01 o 
  -3   2  18     3482.95     3150.55    180.35 o 
  -2   2  18     3965.88     3856.75    165.60 o 
  -1   2  18     1853.05     1930.68     92.53 o 
   0   2  18     3845.06     4080.90    175.95 o 
   1   2  18     1048.02     1097.33     74.11 o 
   2   2  18     6236.24     5708.43    155.97 o 
   3   2  18     2629.63     2691.46    150.68 o 
   4   2  18     2784.20     2910.65    165.02 o 
   5   2  18     1072.24     1055.40    104.68 o 
  -5   3  18       42.32       51.57     27.56 o 
  -4   3  18       92.62      136.95     47.68 o 
  -3   3  18        5.63        2.87     15.28 o 
  -2   3  18      295.10      331.33     40.49 o 
  -1   3  18       60.82       55.42     21.02 o 
   0   3  18      454.93      475.64     58.73 o 
   1   3  18      431.98      342.08     50.52 o 
   2   3  18        0.74        0.48     14.69 o 
   3   3  18       17.23       49.48     21.88 o 
   4   3  18      114.19      139.48     33.52 o 
   5   3  18        5.11       50.82     48.99 o 
  -5   4  18     2204.59     2585.54    193.33 o 
  -4   4  18      123.55      182.69     47.24 o 
  -3   4  18     2529.89     2650.61    165.11 o 
  -2   4  18      794.03      656.81    117.82 o 
  -1   4  18     6943.59     6920.02    195.48 o 
   0   4  18      625.07      576.74     63.52 o 
   1   4  18     9179.01     8479.02    288.89 o 
   2   4  18      236.05      252.37     34.12 o 
   3   4  18     3640.88     3783.29    146.05 o 
   4   4  18      399.61      396.53     62.80 o 
  -4   5  18        3.38       20.75     69.64 o 
  -3   5  18       57.87       55.85     37.27 o 
  -2   5  18      100.46      150.03     44.55 o 
  -1   5  18       13.93       34.15     31.85 o 
   0   5  18       63.74      126.33     34.45 o 
   1   5  18      561.25      458.74     42.42 o 
   2   5  18       93.93      166.92     29.05 o 
   3   5  18       53.38       50.88     29.86 o 
  -3   6  18     2109.45     1999.52    258.41 o 
  -2   6  18      658.10      721.99     86.88 o 
  -1   6  18     2021.57     2134.63    262.15 o 
   0   6  18      388.62      255.68     49.69 o 
   1   6  18     1499.73     1532.40     80.23 o 
   2   6  18       99.20      146.04     31.62 o 
  -5   0  19      315.98      220.59     43.82 o 
  -3   0  19     1211.64     1222.86     87.40 o 
  -1   0  19     2058.27     1957.25    105.93 o 
   1   0  19      383.67      432.95     85.41 o 
   3   0  19        2.95       44.39     44.03 o 
   5   0  19      133.41      195.36     72.41 o 
  -6   1  19      280.26      272.67     52.91 o 
  -5   1  19     2382.63     2556.86    158.48 o 
  -4   1  19      171.17      210.04     41.70 o 
  -3   1  19     5275.90     5189.85    130.89 o 
  -2   1  19     1773.52     1667.84     68.84 o 
  -1   1  19     6552.40     6444.18    213.58 o 
   0   1  19     4703.64     4915.95    205.10 o 
   1   1  19     6164.93     6363.83    230.85 o 
   2   1  19      663.04      585.66     71.17 o 
   3   1  19     4776.79     4687.45    210.82 o 
   4   1  19      359.05      342.14     61.37 o 
   5   1  19     2156.73     2044.10    148.76 o 
  -5   2  19       70.13       74.12     38.28 o 
  -4   2  19      283.67      304.76     39.55 o 
  -3   2  19       33.65       72.51     24.13 o 
  -2   2  19      235.46      386.14     44.85 o 
  -1   2  19      125.24       90.05     25.58 o 
   0   2  19       29.33       41.38     68.70 o 
   1   2  19       52.46       58.02     60.66 o 
   2   2  19       94.62       84.46     43.89 o 
   3   2  19       49.49      117.92     38.11 o 
   4   2  19      276.41      282.21    103.15 o 
   5   2  19       33.88       15.12     60.54 o 
  -5   3  19      773.16      776.21     88.22 o 
  -4   3  19     2277.80     2285.14    144.68 o 
  -3   3  19      982.30      925.93     68.50 o 
  -2   3  19     2951.54     2978.89    153.60 o 
  -1   3  19     2369.69     2486.02    112.14 o 
   0   3  19     2519.34     2606.97    139.24 o 
   1   3  19     3249.93     2913.63    414.54 o 
   2   3  19     4170.92     3979.32    224.02 o 
   3   3  19     1610.98     1570.80     81.57 o 
   4   3  19     2966.00     2875.76    134.57 o 
  -4   4  19      218.25      242.02     52.13 o 
  -3   4  19      143.55      162.46     46.09 o 
  -2   4  19      514.76      576.59     72.94 o 
  -1   4  19       31.39       54.98     23.38 o 
   0   4  19     1268.36     1277.68    174.34 o 
   1   4  19       69.24      110.67     27.74 o 
   2   4  19      123.28      120.22     23.85 o 
   3   4  19       13.39       11.20     20.01 o 
   4   4  19        5.95      -29.00     26.21 o 
  -4   5  19     2061.38     2110.16    332.62 o 
  -3   5  19        2.49       14.54     21.66 o 
  -2   5  19     3816.27     3943.05    199.53 o 
  -1   5  19       39.95       44.07     29.80 o 
   0   5  19     4699.26     4325.33    222.46 o 
   1   5  19      368.66      330.22     37.14 o 
   2   5  19     3397.56     3343.34    119.21 o 
   3   5  19       96.85       59.76     30.04 o 
  -2   6  19      111.89      138.86     43.52 o 
  -1   6  19       55.08       53.91     58.23 o 
   0   6  19       50.97       56.77     30.67 o 
   1   6  19        3.86       -1.63     14.36 o 
   2   6  19      153.37      176.01     35.89 o 
  -4   0  20     5855.83     5705.80    207.77 o 
  -2   0  20     5567.09     5368.55    446.26 o 
   0   0  20     3358.27     4038.95    253.86 o 
   2   0  20     8140.38     8107.04    396.07 o 
   4   0  20     4989.34     5316.87    336.31 o 
  -5   1  20       63.47       71.91     39.01 o 
  -4   1  20      877.85      907.47     56.61 o 
  -3   1  20      108.04      114.56     21.77 o 
  -2   1  20     1743.22     1705.25     71.21 o 
  -1   1  20     1295.22     1391.58     62.97 o 
   0   1  20     2700.12     2831.97    119.25 o 
   1   1  20       17.96       40.72     36.95 o 
   2   1  20      901.80      963.32     91.79 o 
   3   1  20      234.49      157.81     44.47 o 
   4   1  20      232.47      283.63     57.27 o 
   5   1  20       57.56       52.96     37.30 o 
  -5   2  20      575.17      583.30    127.95 o 
  -4   2  20      862.45      970.44     81.23 o 
  -3   2  20     1034.62     1022.97     88.77 o 
  -2   2  20     3333.64     3136.42    135.94 o 
  -1   2  20     2757.81     2719.86    117.43 o 
   0   2  20     8581.33     8563.16    470.24 o 
   1   2  20     2416.28     2424.49    140.09 o 
   2   2  20     4086.64     4303.26    194.40 o 
   3   2  20     1924.94     1871.83    131.25 o 
   4   2  20     1900.22     1792.13    134.43 o 
  -5   3  20      245.86      274.40     60.82 o 
  -4   3  20      385.28      429.50     67.10 o 
  -3   3  20     1520.19     1323.21     83.49 o 
  -2   3  20      179.01      238.26     48.71 o 
  -1   3  20     2644.10     2524.33    115.70 o 
   0   3  20        3.87        2.11     21.44 o 
   1   3  20      453.98      452.02     81.63 o 
   2   3  20      256.83      319.37     54.15 o 
   3   3  20      291.63      283.72     43.54 o 
   4   3  20      244.67      229.27     49.36 o 
  -4   4  20      269.01      281.75     55.11 o 
  -3   4  20     3163.15     2885.75    274.70 o 
  -2   4  20      580.75      593.87     76.23 o 
  -1   4  20     3136.56     3164.13    133.12 o 
   0   4  20      106.07      100.87     33.10 o 
   1   4  20     2783.54     2540.94    113.77 o 
   2   4  20      232.01      280.23     50.50 o 
   3   4  20     2010.95     1881.52    107.06 o 
   4   4  20      558.30      446.90     70.63 o 
  -3   5  20      178.89      125.36     39.19 o 
  -2   5  20       58.87       88.34     38.87 o 
  -1   5  20      149.11      141.08     42.59 o 
   0   5  20      130.32      101.65     31.77 o 
   1   5  20      488.15      391.43     47.87 o 
   2   5  20        0.09       32.81     22.72 o 
   3   5  20      153.13       84.69     32.98 o 
  -2   6  20      341.17      324.40     78.34 o 
  -1   6  20     1608.73     1757.06    138.30 o 
   0   6  20      208.15      192.40     44.35 o 
   1   6  20     2341.30     2095.46    111.13 o 
  -5   0  21     1800.10     1659.46    116.21 o 
  -3   0  21     1454.42     1382.44     96.83 o 
  -1   0  21       13.39       -2.23     33.91 o 
   1   0  21     1699.23     2033.09    187.14 o 
   3   0  21     2763.30     2839.66    239.67 o 
  -5   1  21     1117.81     1109.88    101.12 o 
  -4   1  21      835.00      854.67     66.62 o 
  -3   1  21     2729.64     2397.85    196.35 o 
  -2   1  21      988.60      963.84     69.38 o 
  -1   1  21     4397.55     4542.65    151.65 o 
   0   1  21        9.69      103.42     72.94 o 
   1   1  21     4034.14     4023.02    188.61 o 
   2   1  21       12.59       53.80     35.77 o 
   3   1  21     3447.81     3423.40    183.88 o 
   4   1  21      187.03      180.28     47.44 o 
  -5   2  21      115.95       55.41     32.05 o 
  -4   2  21      547.84      507.40     52.41 o 
  -3   2  21      697.48      660.92     59.41 o 
  -2   2  21     1684.96     1695.21     94.56 o 
  -1   2  21     3574.67     3530.43    137.08 o 
   0   2  21     1668.87     1751.76    119.64 o 
   1   2  21      754.90      739.71     80.36 o 
   2   2  21      353.42      391.39     62.53 o 
   3   2  21      105.58      145.98     46.93 o 
   4   2  21      388.43      429.89     70.16 o 
  -5   3  21      575.57      596.52     82.20 o 
  -4   3  21      629.27      677.76     82.58 o 
  -3   3  21      803.89      805.73     66.62 o 
  -2   3  21     1399.08     1369.82     87.20 o 
  -1   3  21      667.25      691.52     61.70 o 
   0   3  21     5323.77     5189.99    528.22 o 
   1   3  21      965.91      933.79     87.96 o 
   2   3  21     4018.65     3849.88    335.68 o 
   3   3  21      517.15      464.21     66.13 o 
   4   3  21     1418.16     1453.10    122.90 o 
  -4   4  21      740.34      704.54     87.48 o 
  -3   4  21       59.69       92.25     38.86 o 
  -2   4  21      525.09      602.80     78.25 o 
  -1   4  21        0.38       31.50     20.98 o 
   0   4  21      682.93      744.75     78.94 o 
   1   4  21       54.39       43.29     29.44 o 
   2   4  21     1190.25     1047.07    138.26 o 
   3   4  21       46.82       32.55     48.20 o 
  -3   5  21       38.67       43.41     30.49 o 
  -2   5  21     2544.64     2735.78    170.91 o 
  -1   5  21        3.57        4.86     21.63 o 
   0   5  21     1979.99     1873.58    148.93 o 
   1   5  21        0.39      -21.64     28.54 o 
   2   5  21     2132.30     2018.17    134.51 o 
  -1   6  21      337.67      324.28     63.46 o 
   0   6  21      881.60      560.21     76.32 o 
   1   6  21      202.66      145.25     32.92 o 
  -4   0  22      903.01     1002.68     87.09 o 
  -2   0  22     1804.89     1994.14    193.93 o 
   0   0  22     4822.94     5431.67    309.74 o 
   2   0  22     6736.64     6430.84    361.54 o 
   4   0  22     2870.81     2962.21    260.71 o 
  -5   1  22        6.61       16.26     21.50 o 
  -4   1  22     1830.43     1862.97    124.43 o 
  -3   1  22       97.97      168.18     32.66 o 
  -2   1  22     2166.14     2207.18    116.39 o 
  -1   1  22     1956.19     2099.11    103.28 o 
   0   1  22     2872.39     2923.78    159.07 o 
   1   1  22      478.66      485.03     69.07 o 
   2   1  22     2575.75     2544.89    156.52 o 
   3   1  22       51.59      109.85     41.31 o 
   4   1  22      921.23      935.24    103.39 o 
  -5   2  22      515.37      521.91     73.21 o 
  -4   2  22     1386.00     1196.79    186.68 o 
  -3   2  22      614.42      539.08     54.66 o 
  -2   2  22     3152.64     2978.43    128.49 o 
  -1   2  22      893.42      962.33     71.99 o 
   0   2  22     1985.36     2059.48    132.37 o 
   1   2  22     1442.35     1361.50    110.60 o 
   2   2  22     1048.30      924.25     94.54 o 
   3   2  22      648.35      702.48     85.54 o 
   4   2  22     1475.35     1319.96    120.13 o 
  -4   3  22      585.04      469.45     97.63 o 
  -3   3  22     1790.69     1666.22    124.39 o 
  -2   3  22     1770.67     1745.22    144.55 o 
  -1   3  22      937.07      911.29     72.51 o 
   0   3  22     1103.69     1197.69    100.75 o 
   1   3  22      908.82      970.67     93.30 o 
   2   3  22      461.38      426.47     65.31 o 
   3   3  22     1018.00      917.28     77.81 o 
  -4   4  22       65.61      139.69     48.19 o 
  -3   4  22      836.16      890.73    125.68 o 
  -2   4  22        3.51       67.21     35.76 o 
  -1   4  22     1830.69     1919.15    107.02 o 
   0   4  22      367.34      342.44     89.61 o 
   1   4  22     1560.98     1401.52     99.17 o 
   2   4  22      568.69      480.63     69.00 o 
   3   4  22     1395.01     1392.98    117.66 o 
  -3   5  22      449.25      348.08     65.55 o 
  -2   5  22       85.55      101.01     97.50 o 
  -1   5  22     1013.01     1015.36    104.18 o 
   0   5  22        6.45       31.60     25.73 o 
   1   5  22     1700.27     1534.02     95.04 o 
   2   5  22        8.52       16.90     26.26 o 
  -5   0  23     1158.09     1110.00    138.88 o 
  -3   0  23     2751.70     2555.57    209.70 o 
  -1   0  23     6246.92     6310.06    278.88 o 
   1   0  23     3884.29     3772.66    268.01 o 
   3   0  23     2210.81     2202.29    217.98 o 
  -5   1  23      511.05      563.58    102.87 o 
  -4   1  23       21.06       37.86     31.44 o 
  -3   1  23     1136.11     1028.01     75.00 o 
  -2   1  23      101.62      178.29     34.35 o 
  -1   1  23     1356.76     1505.42     77.74 o 
   0   1  23        1.17       84.95     35.72 o 
   1   1  23     1271.42     1361.22    114.00 o 
   2   1  23      501.65      538.48     77.32 o 
   3   1  23     1151.78     1071.12    129.17 o 
   4   1  23       50.92       19.77     29.63 o 
  -4   2  23      655.69      659.35    169.51 o 
  -3   2  23     1450.82     1357.64     88.47 o 
  -2   2  23      238.41      265.21     41.46 o 
  -1   2  23      803.27      783.77     67.04 o 
   0   2  23     1230.31     1266.23    106.71 o 
   1   2  23     1243.04     1400.94    113.98 o 
   2   2  23     1552.89     1597.38    127.28 o 
   3   2  23     1398.30     1346.46    120.78 o 
   4   2  23      215.94      221.20     55.84 o 
  -4   3  23      566.82      657.35    135.39 o 
  -3   3  23       59.49       84.65     26.34 o 
  -2   3  23     2083.67     2141.12    113.96 o 
  -1   3  23      553.64      573.43     59.20 o 
   0   3  23     2085.53     2199.20    341.29 o 
   1   3  23      862.55      781.09     86.65 o 
   2   3  23     1259.50     1154.38    105.13 o 
   3   3  23      397.08      381.23     73.44 o 
  -3   4  23        1.66       57.38     33.87 o 
  -2   4  23     4115.94     4007.86    513.02 o 
  -1   4  23      132.01      138.48     32.36 o 
   0   4  23     2477.83     2635.77    156.31 o 
   1   4  23      286.71      283.64     55.13 o 
   2   4  23     1156.80     1181.44    107.40 o 
  -2   5  23      337.18      395.72     69.71 o 
  -1   5  23       48.67       35.06     26.10 o 
   0   5  23      595.71      603.54     74.68 o 
   1   5  23       67.58       35.70     27.40 o 
  -4   0  24      467.52      649.56    108.70 o 
  -2   0  24     1847.99     1755.43    178.16 o 
   0   0  24     2863.04     2859.42    229.99 o 
   2   0  24     1509.44     1790.74    191.93 o 
   4   0  24     1325.14     1160.83    168.96 o 
  -4   1  24     2358.86     2461.89    132.00 o 
  -3   1  24      270.27      263.63     48.93 o 
  -2   1  24     4430.99     4377.60    159.05 o 
  -1   1  24      625.50      751.67     77.96 o 
   0   1  24     3595.32     3538.51    182.19 o 
   1   1  24      591.81      580.44     77.52 o 
   2   1  24     2825.66     2775.76    170.81 o 
   3   1  24      237.00      275.09     58.71 o 
  -4   2  24      204.81      230.09     66.17 o 
  -3   2  24       77.90      108.23     30.29 o 
  -2   2  24      201.72      220.86     39.22 o 
  -1   2  24      277.85      287.88     44.31 o 
   0   2  24      258.56      298.76     71.30 o 
   1   2  24      535.73      530.35    108.80 o 
   2   2  24      577.60      576.23     64.21 o 
   3   2  24      236.74      294.77     62.31 o 
  -4   3  24      497.47      428.38     69.66 o 
  -3   3  24     1043.52      959.31     99.06 o 
  -2   3  24      346.04      421.97     53.80 o 
  -1   3  24     1544.78     1657.99    100.49 o 
   0   3  24     1395.94     1346.02    112.89 o 
   1   3  24     2023.58     1929.80    138.38 o 
   2   3  24     1166.57     1183.78    110.62 o 
   3   3  24     1206.18     1110.65    109.60 o 
  -3   4  24      451.12      352.18     64.28 o 
  -2   4  24      217.26      276.05     60.59 o 
  -1   4  24      314.75      423.08     53.79 o 
   0   4  24      399.28      359.11     97.34 o 
   1   4  24      335.56      386.01    114.91 o 
   2   4  24      387.15      381.25     64.16 o 
  -1   5  24     2308.03     2275.87    247.51 o 
   0   5  24        7.79      -44.45     25.76 o 
  -3   0  25     1761.33     1526.29    170.55 o 
  -1   0  25     4764.04     5075.86    317.12 o 
   1   0  25     4287.08     5014.88    321.19 o 
   3   0  25     1643.37     1661.58    196.35 o 
  -4   1  25        0.29       16.65     46.53 o 
  -3   1  25       22.34       87.76     33.28 o 
  -2   1  25        5.13      126.01     34.03 o 
  -1   1  25      181.19      172.45     35.21 o 
   0   1  25        0.34       75.21     35.53 o 
   1   1  25      506.18      525.21     74.66 o 
   2   1  25       31.18       91.73     43.06 o 
   3   1  25      258.30      217.20     53.33 o 
  -4   2  25      891.69      872.09    133.28 o 
  -3   2  25     1758.34     1690.65    102.70 o 
  -2   2  25     1807.54     1729.59    102.94 o 
  -1   2  25     1606.20     1725.98    102.03 o 
   0   2  25     1422.14     1527.21    227.40 o 
   1   2  25     2003.76     1969.15    141.85 o 
   2   2  25     1338.67     1389.06     99.27 o 
   3   2  25     2120.69     2015.36    152.57 o 
  -3   3  25      192.42      184.13     48.02 o 
  -2   3  25      315.55      330.14     47.31 o 
  -1   3  25       39.23       33.48     27.05 o 
   0   3  25      202.66      237.17     51.48 o 
   1   3  25       14.49       31.51     28.57 o 
   2   3  25      218.33      311.33     61.82 o 
  -2   4  25     1510.42     1567.17    131.08 o 
  -1   4  25      258.47      240.69     41.33 o 
   0   4  25     2388.67     2423.87    164.46 o 
   1   4  25      120.15      135.93     43.24 o 
  -4   0  26       42.50      -47.00     37.55 o 
  -2   0  26      268.12      197.79     65.07 o 
   0   0  26      578.29      484.62     86.02 o 
   2   0  26      170.82      142.42     63.02 o 
  -4   1  26     1734.63     1688.88    129.17 o 
  -3   1  26      619.21      549.22     74.15 o 
  -2   1  26     3074.26     3100.68    310.57 o 
  -1   1  26      300.09      280.55     98.10 o 
   0   1  26     3716.87     3907.26    199.61 o 
   1   1  26      373.85      405.70     55.11 o 
   2   1  26     2806.02     3258.52    192.15 o 
   3   1  26      401.34      436.65     74.65 o 
  -3   2  26       12.04       38.53     21.21 o 
  -2   2  26        2.78       37.01     25.13 o 
  -1   2  26        0.38      -13.76     28.34 o 
   0   2  26        3.61       68.65     32.57 o 
   1   2  26       14.90       58.50     34.32 o 
   2   2  26      142.59      163.14     36.36 o 
  -3   3  26     1285.69     1384.38    122.65 o 
  -2   3  26      977.28     1004.39     82.76 o 
  -1   3  26     1813.37     1968.31    124.36 o 
   0   3  26     1021.25      918.87     96.06 o 
   1   3  26     2096.53     2285.27    155.31 o 
   2   3  26      895.65      915.83    152.39 o 
  -1   4  26        8.32       22.71     20.15 o 
   0   4  26       57.24       33.74     28.89 o 
  -3   0  27     2854.32     2690.21    236.15 o 
  -1   0  27     2968.25     2718.59    238.28 o 
   1   0  27     3077.20     3269.29    267.73 o 
  -3   1  27       70.46       80.46     37.17 o 
  -2   1  27       20.89       33.82     34.53 o 
  -1   1  27      145.89       76.41     39.49 o 
   0   1  27      262.59      474.16     76.29 o 
   1   1  27       32.83       80.93     29.83 o 
   2   1  27       22.88      175.98    105.49 o 
  -3   2  27     1020.59      921.70     78.47 o 
  -2   2  27      986.44      967.21     79.57 o 
  -1   2  27     2127.62     2245.90    120.39 o 
   0   2  27     1079.45     1230.64    113.33 o 
   1   2  27     2421.61     2294.28    165.94 o 
   2   2  27      496.22      394.49     69.78 o 
  -2   3  27       38.78       43.14     24.77 o 
  -1   3  27       12.08       29.75     23.67 o 
   0   3  27       52.33       79.32     36.52 o 
   1   3  27        7.80       18.93     26.06 o 
  -2   0  28      198.63      180.28     66.00 o 
   0   0  28      300.26      324.70     88.33 o 
   2   0  28      204.22      146.28     71.90 o 
  -2   1  28     2040.84     2277.21    157.47 o 
  -1   1  28      285.14      315.55     62.32 o 
   0   1  28     2802.75     3005.37    180.63 o 
   1   1  28      185.19      199.97     71.38 o 
  -2   2  28       40.13       10.17     87.33 o 
  -1   2  28       43.24       89.50     39.45 o 
   0   2  28        2.79      -25.07     28.02 o 
   1   2  28       90.81      161.53     47.09 o 
   0   3  28      591.10      701.64     87.89 o 
  -1   0  29     1227.28     1173.49    162.12 o 
   1   0  29      583.95      451.11    105.65 o 
  -2   1  29      105.19       66.25     32.56 o 
  -1   1  29      315.96      355.00    113.66 o 
   0   1  29        3.08       65.38     55.48 o 
   1   1  29      608.25      637.39     88.46 o 
  -1   2  29     1683.63     1713.80    139.41 o 
   0   2  29      849.26      854.72    132.06 o 
                                                 
